# Supplementary material for: Real-time concrete strength monitoring using piezoelectric sensors and deep learning
Source: Nat Commun. 2025 Dec 12;17:473. doi: 10.1038/s41467-025-67168-8 (PMC12800108; doi:10.1038/s41467-025-67168-8)
Supplement: Supplementary file 3 — Source Data [file 41467_2025_67168_MOESM3_ESM.xlsx]

## Sheet: Fig 2
Fig. 2(a) Strength (MPa)									Fig. 2(b) Histogram					Fig. 2(c) Representative EMI Conductance (S)											Fig. 2 (d)					Fig. 2 (e)
Slab 1	Slab 2	Slab 3	Slab 4	Slab 5	Slab 6	Slab 7			Temperature (C)	Age (h)	Strength (Mpa)			Frequency (MHz)	Free Sensor	Baseline	6 hours	8 hours	10 hours	12 hours	1 Day	3 Days			PC_1(65.41%)	PC_2(23.12%)	Strength			PCA_1(50.94%)	PCA_2(21.46%)	Strength
1.4	2.48333	0.58	0.56333	3.13333	3.26667	0.58333			37.5	5.98	1.4			10	0.04468	0.00191	0.00168	0.0014	0.00127	0.00129	0.00232	0.00251			258.506	66.7964	1.4			176.932	412.944	1.4
6.56667	5.45	1.01	0.83667	4.95	7.26667	1.38333			39.5	7.98	6.57			15	0.03911	0.00227	0.00206	0.00188	0.00183	0.00234	0.00445	0.00482			182.315	159.577	6.57			100.4	460.879	6.57
10.95	10.25	1.34333	1.54667	9.1	8.9	2.4			21.8	9.98	10.95			20	0.04574	0.00271	0.00256	0.00248	0.00253	0.00364	0.00696	0.00766			37.8177	188.181	10.95			-42.3527	458.128	10.95
14.45	11.15	2.12	1.72333	9.38333	11	2.23333			10.8	21.92	19.72			25	0.06541	0.00321	0.0031	0.00319	0.00339	0.00521	0.01039	0.01059			-238.733	157.442	19.72			-314.443	401.719	19.72
19.7167	16.65	11.8933	9.81	11.8333	14.6167	4.96333			6.7	71.11	29.15			30	0.09048	0.00379	0.00376	0.00403	0.00438	0.00689	0.01395	0.0117			-457.798	92.3331	29.15			-529.423	332.331	29.15
29.15	23.8	33.2633	27.3233	23.7333	26.3067	9.83			13.1	169.85	32.76			35	0.09441	0.00447	0.00452	0.00495	0.00537	0.00846	0.01417	0.01658			-514.222	84.9774	32.76			-584.799	318.698	32.76
32.76	32.9867	39.2667	33.97	30.27	33.5467	13.6333			6.5	672.18	43.22			40	0.09937	0.00519	0.00527	0.00584	0.00668	0.01167	0.02177	0.01799			-633.467	55.5941	43.22			-701.841	283.863	43.22
43.2167	38.4833	47.2567	0.864	33.2333	38.6067	13.8967			37.5	5.99	1.4			45	0.09526	0.00594	0.00617	0.00717	0.00814	0.01344	0.01887	0.02206			275.126	-5.67386	1.4			195.549	368.522	1.4
44.5637	41.736	43.3667	1.408	34.15	36.2	14.8833			39.5	7.98	6.57			50	0.0768	0.00691	0.00725	0.00844	0.00974	0.01681	0.02552	0.03011			257.483	139.346	6.57			175.912	457.12	6.57
42.225	43.85	49.6333	2.672	38.775	41.2333	18.35			21.8	9.98	10.95			55	0.11876	0.00788	0.00836	0.0099	0.01148	0.01699	0.03208	0.03324			134.913	196.575	10.95			54.2622	476.058	10.95
46.175	52.8	59.9669	4.512	45.8463	46.2333	18.25			10.8	21.92	19.72			60	0.12733	0.00886	0.0096	0.01161	0.01318	0.02247	0.03461	0.03726			-193.188	178.312	19.72			-268.754	419.594	19.72
2.592	2.136	0.91886	13.792	2.96914	3.05417	0.55954			6.7	71.11	29.15			65	0.08945	0.00995	0.01093	0.013	0.01525	0.02585	0.03975	0.04262			-419.323	108.949	29.15			-490.197	341.302	29.15
8.892	7.026	2.24229	26.208	7.12046	8.88823	1.34263			13.1	169.85	32.76			70	0.08116	0.01119	0.0123	0.01481	0.01739	0.02948	0.04346	0.0425			-525.972	88.2692	32.76			-594.907	312.984	32.76
13.08	12.696	4.05943	31.68	9.65349	13.4263	2.76617			6.5	672.18	43.22			75	0.11074	0.01243	0.0137	0.01662	0.01942	0.03122	0.04414	0.0433			-601.304	50.6779	43.22			-668.511	278.633	43.22
16.482	14.964	7.19314		11.0331	13.8981	3.83589			5.8	2189.63	44.56			80	0.06757	0.0137	0.01487	0.01825	0.02148	0.03328	0.03608	0.02716			-233.238	125.25	44.56			-306.877	374.452	44.56
24.822	22.914	15.6891		18.4635	19.0395	6.60617			25.9	4443.71	42.22			85	0.03223	0.01489	0.01598	0.02005	0.02348	0.03097	0.01927	0.01649			17.3151	98.0334	42.22			-59.4038	389.851	42.22
29.274	29.8196	31.1301		29.4185	26.4672	10.5285			19.2	8568.45	46.17			90	0.05094	0.01592	0.01661	0.02144	0.0251	0.02481	0.02873	0.03558			222.586	-146.365	1.4			162.831	206.907	1.4
35.676	30.3636	36.3909		35.5474	39.9909	14.7223			37.5	5.98	1.4			95	0.09628	0.01703	0.01801	0.02266	0.02631	0.02392	0.04526	0.04908			337.607	-6.67195	6.57			274.131	308.653	6.57
44.3868	40.152	43.2411		34.8233	41.52	15.6699			39.5	7.98	6.57			100	0.11622	0.01823	0.01956	0.02265	0.02625	0.03367	0.04733	0.05691			336.975	111.886	10.95			271.721	382.306	10.95
47.094	43.23	47.8766		42.192	43.84	17.312			21.8	9.98	10.95			105	0.13353	0.01889	0.02074	0.02269	0.02528	0.04113	0.04193	0.05333			31.869	187.911	19.72			-30.0663	387.787	19.72
52.8892	44.775	49.2015		45.776	45.2434	19.3646			10.8	21.92	19.72			110	0.1076	0.01893	0.02185	0.02378	0.02584	0.0423	0.02361	0.04329			-330.674	116.681	29.15			-386.236	293.79	29.15
55.272	53.4514	55.8667		49.9	53.6333	18.4167			6.7	71.11	29.15			115	0.08976	0.01911	0.02262	0.0261	0.02872	0.04085	0.01551	0.0259			-447.081	99.3141	32.76			-500.689	267.19	32.76
									13.1	169.85	32.76			120	0.05559	0.01961	0.02356	0.02779	0.03123	0.03312	0.03306	0.02279			-572.78	54.7677	43.22			-623.804	221.346	43.22
									6.5	672.18	43.22			125	0.01988	0.01956	0.02469	0.02899	0.03165	0.02256	0.03543	0.03521			-303.795	63.7359	44.56			-358.66	261.019	44.56
									5.8	2189.63	44.56			130	0.02035	0.01848	0.02566	0.0291	0.0325	0.02978	0.04385	0.04403			6.76315	116.228	42.22			-53.6013	338.283	42.22
									25.9	4443.71	42.22			135	0.02615	0.01765	0.02598	0.02957	0.03222	0.03553	0.06255	0.05761			-374.498	-116.08	46.17			-425.671	140.313	46.17
									19.2	8568.45	46.17			140	0.05498	0.01756	0.02616	0.03039	0.03186	0.04354	0.06844	0.05833			85.0456	-282.468	2.59			60.898	-23.495	2.59
									33.65	5.95	2.59			145	0.06754	0.01756	0.02592	0.03131	0.03234	0.04943	0.06488	0.07387			269.373	-140.099	8.89			240.13	93.1743	8.89
									43.49	7.98	8.89			150	0.06961	0.01791	0.02549	0.03134	0.03292	0.05021	0.07249	0.07517			326.723	-8.88264	13.08			294.609	183.204	13.08
									37.75	9.98	13.08			155	0.05859	0.01777	0.02573	0.03097	0.03333	0.04975	0.06639	0.0665			136.563	173.308	24.82			104.606	268.976	24.82
									22.74	21.89	24.82			160	0.03293	0.01758	0.02555	0.03026	0.03247	0.04655	0.05351	0.04886			-92.8688	164.009	29.27			-121.135	229.417	29.27
									10.36	71.05	29.27			165	0.0115	0.01725	0.02507	0.02855	0.03104	0.03958	0.03902	0.05225			-91.2056	154.122	35.68			-119.324	223.222	35.68
									18	169.8	35.68			170	0.00841	0.01707	0.0241	0.02747	0.03023	0.04164	0.04875	0.04522			-121.634	128.415	44.39			-148.719	200.659	44.39
									11.62	672.21	44.39			175	0.00342	0.017	0.02261	0.02861	0.03087	0.04191	0.05046	0.04402			307.16	-10.2003	47.09			275.681	175.741	47.09
									7.15	2189.65	47.09			180	0.01036	0.01675	0.02175	0.02939	0.03156	0.04138	0.04503	0.0503			268.086	-87.5591	52.89			238.806	116.787	52.89
									21.53	4443.74	52.89			185	0.01364	0.0162	0.0198	0.0301	0.03179	0.04061	0.04517	0.05632			319.683	-100.812	2.59			232.985	363.748	2.59
									19.83	8568.47	55.27			190	0.01011	0.01639	0.01805	0.03011	0.03175	0.03862	0.0505	0.04654			361.155	53.7468	8.89			271.393	467.061	8.89
									33.65	5.98	2.59			195	0.00797	0.01649	0.01795	0.02935	0.03162	0.03265	0.04129	0.03639			304.047	139.782	13.08			213.777	513.28	13.08
									43.49	7.98	8.89			200	0.0075	0.01545	0.01844	0.02746	0.03015	0.02577	0.02956	0.02413			123.237	-346.863	24.82			43.3542	181.311	24.82
									37.75	9.98	13.08			205	0.00819	0.01476	0.01899	0.02544	0.02706	0.02168	0.02017	0.01846			-59.9168	152.024	29.27			-145.271	473.689	29.27
									22.74	21.92	24.82			210	0.00996	0.01499	0.01941	0.02339	0.02353	0.01931	0.0176	0.01849			74.1338	-376.912	35.68			-4.65678	156.835	35.68
									10.36	71.11	29.27			215	0.01318	0.01535	0.01852	0.0214	0.02032	0.01704	0.01768	0.01614			342.537	-250.878	44.39			257.747	273.91	44.39
									18	169.85	35.68			220	0.01439	0.01556	0.01746	0.01858	0.01729	0.01359	0.0137	0.01222			464.357	58.1435	47.09			372.927	485.036	47.09
									11.62	672.18	44.39			225	0.01462	0.01618	0.01706	0.01648	0.01514	0.01083	0.00909	0.00909			263.779	43.9444	52.89			176.06	442.076	52.89
									7.15	2189.63	47.09			230	0.01202	0.01735	0.01708	0.01589	0.01473	0.01119	0.00986	0.00977			210.845	-2.70071	2.59			132.525	362.5	2.59
									21.53	4443.71	52.89			235	0.0157	0.01868	0.01783	0.01634	0.01569	0.01464	0.01342	0.01514			206.565	120.455	8.89			126.299	440.366	8.89
									33.65	5.95	2.59			240	0.02885	0.01992	0.01907	0.01688	0.01655	0.01808	0.01967	0.02273			80.9843	178.711	13.08			1.57569	460.598	13.08
									43.49	7.98	8.89			245	0.04294	0.02101	0.02012	0.01656	0.01724	0.02031	0.02464	0.02594			37.8959	178.447	24.82			-40.9459	455.329	24.82
									37.75	9.98	13.08			250	0.05333	0.02187	0.02084	0.01681	0.01838	0.02176	0.02544	0.02569			-535.386	85.3491	29.27			-604.55	320.18	29.27
									22.74	21.89	24.82			255	0.06006	0.02284	0.02282	0.01942	0.02062	0.02272	0.02394	0.02773			-414.545	103.43	35.68			-485.746	347.975	35.68
									10.36	71.05	29.27			260	0.06488	0.02404	0.02558	0.02366	0.02363	0.02992	0.02622	0.03157			97.4104	124.846	44.39			18.5203	430.027	44.39
									18	169.8	35.68			265	0.06956	0.02562	0.02796	0.0277	0.02745	0.03834	0.0329	0.04229			369.197	-258.524	47.09			292.343	226.114	47.09
									11.62	672.21	44.39			270	0.07622	0.02712	0.03001	0.03075	0.03222	0.04727	0.04947	0.05761			349.13	-78.8411	52.89			269.783	335.923	52.89
									7.15	2189.65	47.09			275	0.0738	0.02869	0.03245	0.03347	0.03641	0.05334	0.06642	0.06807			-165.897	-140.409	55.27			-235.905	216.756	55.27
									21.53	4443.74	52.89			280	0.08051	0.03056	0.03498	0.03751	0.0403	0.05928	0.07909	0.07776			99.1341	-227.311	2.59			59.7949	69.2311	2.59
									19.83	8568.47	55.27			285	0.09315	0.03252	0.03743	0.04272	0.04571	0.06706	0.0902	0.08589			253.998	-98.5305	8.89			210.177	173.708	8.89
									33.65	5.98	2.59			290	0.11781	0.03472	0.03963	0.04742	0.05114	0.07661	0.09493	0.09504			302.954	23.805	13.08			256.469	257.677	13.08
									43.49	7.98	8.89			295	0.12883	0.03695	0.04052	0.051	0.05525	0.08507	0.10583	0.1067			-30.2027	174.765	24.82			-74.2122	307.339	24.82
									37.75	9.98	13.08			300	0.1287	0.03883	0.04093	0.05397	0.05861	0.08988	0.11377	0.11445			-443.385	122.186	29.27			-480.394	216.016	29.27
									22.74	21.92	24.82			305	0.13346	0.04035	0.04263	0.05684	0.06253	0.09476	0.11992	0.11864			-497.893	107.135	35.68			-533.718	197.275	35.68
									10.36	71.11	29.27			310	0.13051	0.04174	0.04495	0.05792	0.06544	0.09769	0.11957	0.12245			-609.346	59.5002	44.39			-642.731	151.266	44.39
									18	169.85	35.68			315	0.1203	0.0427	0.04666	0.05863	0.06688	0.09653	0.11808	0.12279			-853.75	137.566	47.09			-885.653	177.55	47.09
									11.62	672.18	44.39			320	0.11033	0.04353	0.04778	0.05917	0.06738	0.09316	0.11371	0.12078			-117.483	-372.203	2.59			-114.714	-204.245	2.59
									7.15	2189.63	47.09			325	0.11407	0.04437	0.0487	0.06051	0.06716	0.09001	0.11075	0.11617			129.719	-319.341	8.89			127.794	-134.278	8.89
									33.65	5.95	2.59			330	0.10905	0.04529	0.05012	0.06208	0.06627	0.08314	0.11022	0.10803			280.078	-228.595	13.08			274.448	-55.721	13.08
									43.49	7.98	8.89			335	0.09181	0.04612	0.05109	0.06441	0.06804	0.08087	0.10172	0.10424			414.742	83.6574	24.82			402.157	160.124	24.82
									37.75	9.98	13.08			340	0.07821	0.04658	0.05187	0.06637	0.07277	0.08492	0.09866	0.10389			25.3656	151.42	29.27			17.411	149.486	29.27
									22.74	21.89	24.82			345	0.07672	0.04678	0.05335	0.06819	0.07671	0.08927	0.10269	0.10546			-56.1086	161.838	35.68			-63.0649	145.19	35.68
									10.36	71.05	29.27			350	0.08296	0.04728	0.05518	0.06969	0.07921	0.09095	0.10519	0.10733			-454.115	102.597	44.39			-454.44	54.7808	44.39
									18	169.8	35.68			355	0.0852	0.04806	0.05668	0.07028	0.08116	0.09119	0.10629	0.10317			-464.254	94.4015	47.09			-464.197	46.9686	47.09
									11.62	672.21	44.39			360	0.07686	0.04907	0.05788	0.07061	0.08193	0.08904	0.10086	0.10291			-298.196	85.2422	52.89			-300.27	62.1559	52.89
									7.15	2189.65	47.09			365	0.06447	0.04976	0.05853	0.07024	0.08104	0.08635	0.092	0.10485			-575.681	6.50068	55.27			-572.442	-25.6204	55.27
									21.53	4443.74	52.89			370	0.05533	0.05008	0.05905	0.0699	0.0793	0.08341	0.09596	0.10437			104.596	-188.139	2.59			56.5837	124.56	2.59
									19.83	8568.47	55.27			375	0.04804	0.0503	0.05858	0.06902	0.07705	0.08135	0.10307	0.10005			241.855	-89.3217	8.89			190.164	206.893	8.89
									33.65	5.98	2.59			380	0.04511	0.05043	0.05797	0.06878	0.07549	0.07865	0.10106	0.09078			289.054	18.6604	13.08			234.986	281.18	13.08
									43.49	7.98	8.89			385	0.04933	0.05015	0.05734	0.06908	0.0751	0.07607	0.09614	0.08237			10.6301	182.228	24.82			-41.8855	345.41	24.82
									37.75	9.98	13.08			390	0.05515	0.04963	0.05655	0.06883	0.07445	0.07309	0.08816	0.0747			-392.531	136.117	29.27			-438.416	261.016	29.27
									22.74	21.92	24.82			395	0.05926	0.04925	0.05621	0.06834	0.07378	0.06847	0.0793	0.06764			-444.183	122.186	35.68			-489.195	246.342	35.68
									10.36	71.11	29.27			400	0.06338	0.04908	0.05565	0.06721	0.07174	0.06468	0.07077	0.06221			-581.497	80.373	44.39			-623.626	198.594	44.39
									18	169.85	35.68			405	0.06432	0.04885	0.05484	0.06591	0.07027	0.06289	0.06256	0.06179			-602.683	63.5053	47.09			-644.604	189.368	47.09
									11.62	672.18	44.39			410	0.06158	0.04842	0.05436	0.06484	0.0678	0.06174	0.05634	0.06437			-146.368	129.489	52.89			-195.72	290.189	52.89
									7.15	2189.63	47.09			415	0.05852	0.04803	0.05437	0.06346	0.06594	0.06094	0.05538	0.06448			-604.152	-8.27038	55.27			-644.53	139.359	55.27
									21.53	4443.71	52.89			420	0.05886	0.0475	0.05449	0.06197	0.0638	0.06158	0.05697	0.06053			101.728	-223.277	2.59			61.9878	74.065	2.59
									19.83	8568.45	55.27			425	0.05959	0.0468	0.05395	0.06024	0.06104	0.06189	0.05448	0.05808			249.652	-98.5382	8.89			205.633	174.587	8.89
									33.65	5.95	2.59			430	0.05828	0.0462	0.05282	0.05874	0.05812	0.06266	0.04985	0.05909			285.358	6.40779	13.08			239.152	245.683	13.08
									43.49	7.98	8.89			435	0.05731	0.04591	0.05177	0.05737	0.05635	0.06476	0.0476	0.06106			112.733	141.728	24.82			66.9325	307.141	24.82
									37.75	9.98	13.08			440	0.05477	0.04628	0.05115	0.05605	0.05557	0.06416	0.04901	0.06416			-382.763	128.667	29.27			-421.171	231.677	29.27
									22.74	21.89	24.82			445	0.05157	0.04653	0.05027	0.0547	0.05482	0.06123	0.05603	0.06429			-434.519	117.569	35.68			-471.955	217.113	35.68
									10.36	71.05	29.27			450	0.05056	0.0469	0.04892	0.05376	0.05314	0.05719	0.06137	0.06162			-607.162	69.0317	44.39			-641.379	163.697	44.39
									18	169.8	35.68			455	0.05099	0.04713	0.0477	0.053	0.05218	0.05318	0.06079	0.05614			-545.229	77.6976	47.09			-580.382	176.386	47.09
									11.62	672.21	44.39			460	0.05074	0.04717	0.04699	0.05214	0.0521	0.05045	0.05771	0.05134			46.7808	163.452	52.89			1.71546	310.453	52.89
									7.15	2189.65	47.09			465	0.04992	0.04731	0.04734	0.0509	0.05231	0.05109	0.05335	0.05153			-647	40.7589	55.27			-680.118	139.668	55.27
									21.53	4443.74	52.89			470	0.0487	0.04778	0.04848	0.04985	0.05179	0.05117	0.04881	0.05492			123.677	-81.6902	2.59			71.4242	198.546	2.59
									19.83	8568.47	55.27			475	0.04836	0.04828	0.04979	0.04948	0.05097	0.05056	0.04819	0.05766			192.195	46.4407	8.89			136.97	287.974	8.89
									33.65	5.95	2.59			480	0.05123	0.049	0.05135	0.05002	0.05073	0.05321	0.05455	0.05888			118.735	124.326	13.08			63.5569	324.494	13.08
									43.49	7.98	8.89			485	0.05667	0.05009	0.05274	0.05062	0.05087	0.05741	0.06146	0.05939			-312.646	136.163	24.82			-361.308	268.026	24.82
									37.75	9.98	13.08			490	0.06118	0.05125	0.05389	0.05166	0.05159	0.05896	0.06363	0.06119			-616.423	76.8592	29.27			-659.659	188.428	29.27
									22.74	21.89	24.82			495	0.06401	0.05274	0.05532	0.05329	0.05326	0.05903	0.06231	0.06267			-631.722	85.2784	35.68			-675.054	193.908	35.68
									10.36	71.05	29.27			500	0.06649	0.05458	0.05734	0.05615	0.05613	0.05973	0.05795	0.06439			-709.476	56.836	44.39			-750.929	161.634	44.39
									18	169.8	35.68														-657.71	62.6107	47.09			-699.938	171.496	47.09
									11.62	672.21	44.39														-284.048	116.716	52.89			-332.681	257.972	52.89
									7.15	2189.65	47.09														-665.582	50.3509	55.27			-707.771	166.091	55.27
									21.53	4443.74	52.89														146.681	-197.527	2.59			89.7411	165.87	2.59
									19.83	8568.47	55.27														242.769	-90.5286	8.89			182.525	248.926	8.89
									33.65	5.95	2.59														283.638	-5.25705	13.08			221.436	308.422	13.08
									43.49	7.98	8.89														107.19	167.339	24.82			44.8563	392.888	24.82
									37.75	9.98	13.08														-334.409	130.627	29.27			-389.774	310.078	29.27
									22.74	21.89	24.82														-370.901	121.837	35.68			-425.594	299.536	35.68
									10.36	71.05	29.27														-550.089	67.6176	44.39			-601.405	241.968	44.39
									18	169.8	35.68														-576.298	52.6467	47.09			-626.922	228.089	47.09
									11.62	672.21	44.39														-230.957	116.176	52.89			-287.522	314.16	52.89
									7.15	2189.65	47.09														98.3847	88.2665	2.59			25.7176	358.096	2.59
									21.53	4443.74	52.89														53.9671	159.308	8.89			-19.2362	397.583	8.89
									19.83	8568.47	55.27														-62.9996	174.989	13.08			-134.768	391.784	13.08
									33.65	5.98	2.59														-402.701	140.513	24.82			-468.961	323.484	24.82
									43.49	7.98	8.89														-609.598	98.2271	29.27			-672.159	268.356	29.27
									37.75	9.98	13.08														-609.638	95.1589	35.68			-672.108	265.937	35.68
									22.74	21.92	24.82														-530.629	81.4013	47.09			-594.063	268.42	47.09
									10.36	71.11	29.27														-331.608	103.827	52.89			-398.073	307.059	52.89
									18	169.85	35.68														-617.644	54.6017	55.27			-679.31	238.749	55.27
									7.15	2189.63	47.09														129.959	-28.1522	2.59			65.8011	268.11	2.59
									21.53	4443.71	52.89														153.712	70.5946	8.89			87.5604	334.582	8.89
									19.83	8568.45	55.27														101.371	129.858	13.08			35.0525	364.716	13.08
									33.65	5.95	2.59														-196.565	160.047	24.82			-259.033	343.318	24.82
									43.49	7.98	8.89														-565.75	88.0385	29.27			-621.762	248.272	29.27
									37.75	9.98	13.08														-573.545	79.8328	35.68			-629.293	241.801	35.68
									22.74	21.89	24.82														-655.694	49.2913	44.39			-709.813	211.952	44.39
									10.36	71.05	29.27														-594.094	44.8004	47.09			-649.009	217.173	47.09
									18	169.8	35.68														-57.1251	135.645	52.89			-121.141	345.85	52.89
									11.62	672.21	44.39														-653.604	7.51113	55.27			-706.955	184.435	55.27
									7.15	2189.65	47.09														287.48	-108.706	2.48			228.385	233.346	2.48
									21.53	4443.74	52.89														353.042	76.1993	5.45			290.027	359.386	5.45
									19.83	8568.47	55.27														348.885	120.723	10.25			285.21	387.141	10.25
									38.7	6.03	2.48														34.7875	181.289	16.65			-25.2752	382.609	16.65
									37.5	8.05	5.45														-351.997	110.804	23.8			-405.333	285.631	23.8
									28.4	10.03	10.25														-450.717	94.2371	32.99			-502.359	261.833	32.99
									11.7	22.74	16.65														-323.093	90.191	38.48			-376.598	277.492	38.48
									4.4	70.36	23.8														194.361	133.202	41.74			132.658	374.916	41.74
									13.2	168.61	32.99														240.773	-107.781	2.48			187.208	201.106	2.48
									5	671.44	38.48														311.538	82.6691	5.45			253.958	330.504	5.45
									7.2	2189	41.74														292.474	139.82	10.25			234.274	363.911	10.25
									38.7	6.03	2.48														41.9906	188.983	16.65			-13.2926	360.255	16.65
									37.5	8.05	5.45														-297.021	137.03	23.8			-346.365	279.095	23.8
									28.4	10.03	10.25														-446.258	100.766	32.99			-492.883	236.26	32.99
									11.7	22.74	16.65														-533.474	72.1937	38.48			-578.548	208.39	38.48
									4.4	70.36	23.8														-250.98	126.774	41.74			-300.963	280.425	41.74
									13.2	168.61	32.99														211.674	92.8596	43.85			155.451	322.594	43.85
									5	671.44	38.48														-155.308	-295.024	52.8			-199.077	16.4722	52.8
									7.2	2189	41.74														297.41	-126.036	2.48			238.009	227.524	2.48
									31.2	4443	43.85														371.788	69.6064	5.45			308.336	359.465	5.45
									17.33	8567.97	52.8														368.131	121.697	10.25			303.963	391.211	10.25
									38.7	6.03	2.48														134.3	185.542	16.65			72.6028	398.752	16.65
									37.5	8.05	5.45														-219.107	140.146	23.8			-274.848	320.832	23.8
									28.4	10.03	10.25														-402.244	99.9469	32.99			-454.754	271.46	32.99
									11.7	22.74	16.65														-524.738	69.2866	38.48			-575.324	239.591	38.48
									4.4	70.36	23.8														187.181	83.8353	43.85			126.146	344.002	43.85
									13.2	168.61	32.99														-224.364	-21.9399	52.8			-277.521	218.887	52.8
									5	671.44	38.48														-607.089	68.2126	2.14			-606.127	-66.8588	2.14
									31.2	4443	43.85														-675.21	55.1977	7.03			-673.136	-83.3627	7.03
									17.33	8567.97	52.8														-78.4977	112.341	22.91			-85.856	31.9947	22.91
									33.14	6	2.14														-774.851	9.88418	29.82			-770.251	-129.925	29.82
									38.44	8.03	7.03														232.043	62.7811	30.36			220.789	45.0334	30.36
									19.35	22.68	22.91														426.436	-194.273	40.15			416.606	-92.9079	40.15
									9.9	70.33	29.82														-403.544	31.0624	43.23			-405.693	-53.5638	43.23
									17.86	168.51	30.36														-242.052	44.6361	44.78			-246.653	-24.3729	44.78
									7.1	671.47	40.15														207.419	47.5148	2.14			125.123	401.539	2.14
									7.18	2189.03	43.23														56.844	180.036	7.03			-25.4331	465.548	7.03
									20.65	4443.03	44.78														-108.807	192.318	12.7			-188.892	451.019	12.7
									33.14	6	2.14														-542.849	125.023	22.91			-615.571	349.624	22.91
									38.44	8.03	7.03														-668.798	90.6744	29.82			-739.101	310.287	29.82
									36.48	9.98	12.7														-618.681	93.6487	30.36			-689.741	318.775	30.36
									19.35	22.68	22.91														-595.686	57.5533	40.15			-666.53	299.359	40.15
									9.9	70.33	29.82														-123.565	-34.1944	44.78			-199.041	296.439	44.78
									17.86	168.51	30.36														-351.71	-219.96	53.45			-420.573	143.989	53.45
									7.1	671.47	40.15														-761.277	63.4382	2.14			-742.465	-173.982	2.14
									20.65	4443.03	44.78														-775.817	65.4544	7.03			-756.798	-175.046	7.03
									19.97	8568	53.45														-785.241	63.8686	12.7			-766.048	-177.491	12.7
									33.14	6.03	2.14														-193.011	-344.323	22.91			-176.293	-350.069	22.91
									38.44	8.05	7.03														-790.85	28.6768	29.82			-770.848	-202.617	29.82
									36.48	10.03	12.7														167.123	-167.525	30.36			175.827	-190.156	30.36
									19.35	22.74	22.91														241.061	56.4448	40.15			245.381	-41.7778	40.15
									9.9	70.36	29.82														-718.724	41.7879	43.23			-700.542	-177.442	43.23
									17.86	168.61	30.36														-670.262	28.2202	44.78			-652.463	-180.778	44.78
									7.1	671.44	40.15														-394.139	83.64	53.45			-381.428	-105.786	53.45
									7.18	2189	43.23														150.717	-4.87033	2.14			81.9241	303.587	2.14
									20.65	4443	44.78														121.914	124.836	7.03			51.481	381.576	7.03
									19.97	8567.97	53.45														-7.57594	175.96	12.7			-76.8814	395.571	12.7
									33.14	6.03	2.14														-391.868	116.022	22.91			-454.498	303.794	22.91
									38.44	8.05	7.03														-459.78	134.881	29.82			-521.5	303.79	29.82
									36.48	10.03	12.7														-424.55	120.268	30.36			-486.323	296.563	30.36
									19.35	22.74	22.91														-305.695	133.871	40.15			-369.225	319.016	40.15
									9.9	70.36	29.82														22.6262	144.26	43.23			-45.8059	369.831	43.23
									17.86	168.61	30.36														-162.944	95.9499	44.78			-227.733	311.964	44.78
									7.1	671.44	40.15														106.936	-214.376	2.14			67.0869	79.9765	2.14
									7.18	2189	43.23														244.454	-95.42	7.03			200.511	176.124	7.03
									20.65	4443	44.78														279.71	10.5439	12.7			233.555	247.986	12.7
									33.14	6	2.14														-4.93036	175.625	22.91			-49.1827	308.892	22.91
									38.44	8.03	7.03														-363.427	135.195	29.82			-401.619	232.105	29.82
									36.48	9.98	12.7														-487.381	100.291	30.36			-523.062	191.288	30.36
									19.35	22.84	22.91														-498.415	81.3225	40.15			-533.476	176.056	40.15
									9.9	70.33	29.82														-533.424	53.1274	43.23			-567.486	152.9	43.23
									17.86	168.51	30.36														-286.335	109.772	44.78			-325.152	225.53	44.78
									7.1	671.47	40.15														-91.8843	-326.568	2.14			-92.289	-169.512	2.14
									7.18	2189.03	43.23														132.56	-305.528	7.03			128.356	-123.397	7.03
									20.65	4443.03	44.78														280.348	-228.531	12.7			272.744	-54.4234	12.7
									33.14	6	2.14														360.997	119.544	22.91			346.608	177.281	22.91
									38.44	8.03	7.03														-114.32	136.472	29.82			-122.053	123.237	29.82
									36.48	9.98	12.7														-271.42	108.213	30.36			-276.428	84.1031	30.36
									19.35	22.68	22.91														-496.91	54.0863	40.15			-497.848	20.1225	40.15
									9.9	70.33	29.82														-560.086	60.3733	43.23			-560.105	14.2179	43.23
									17.86	168.51	30.36														-346.462	80.7853	44.78			-349.871	55.7336	44.78
									7.1	671.47	40.15														-606.555	-27.856	53.45			-604.414	-48.4145	53.45
									7.18	2189.03	43.23														119.059	-145.482	2.14			70.6326	150.8	2.14
									20.65	4443.03	44.78														208.54	42.2743	7.03			155.707	282.931	7.03
									19.97	8568	53.45														150.736	140.24	12.7			97.2327	336.377	12.7
									33.14	6	2.14														-336.352	160.028	22.91			-382.943	280.86	22.91
									38.44	8.03	7.03														-581.053	104.589	29.82			-623.073	210.925	29.82
									36.48	9.98	12.7														-618.885	97.9672	30.36			-660.153	200.461	30.36
									19.35	22.68	22.91														-692.304	50.8275	43.23			-731.803	161.2	43.23
									9.9	70.33	29.82														-557.276	74.4645	44.78			-598.773	190.465	44.78
									17.86	168.51	30.36														70.1592	-271.16	2.14			40.9019	0.970333	2.14
									7.18	2189.03	43.23														243.764	-147.227	7.03			210.001	102.866	7.03
									20.65	4443.03	44.78														315.969	-33.2847	12.7			279.353	184.516	12.7
									33.14	6	2.14														79.5912	179.8	22.91			43.108	285.986	22.91
									38.44	8.03	7.03														-333.562	145.156	29.82			-363.44	207.291	29.82
									36.48	9.98	12.7														-447.186	121.586	30.36			-475.216	179.065	30.36
									19.35	22.68	22.91														-605.895	76.3062	40.15			-630.864	128.467	40.15
									9.9	70.33	29.82														-604.951	50.9555	43.23			-629.428	111.341	43.23
									17.86	168.51	30.36														-147.317	70.4567	44.78			-178.583	183.873	44.78
									7.1	671.47	40.15														134.722	-113.309	2.14			79.6598	196.911	2.14
									7.18	2189.03	43.23														214.676	1.84772	7.03			156.543	281.358	7.03
									20.65	4443.03	44.78														216.705	87.2366	12.7			157.271	334.533	12.7
									33.14	6	2.14														-147.733	166.878	22.91			-203.137	335.307	22.91
									38.44	8.03	7.03														-495.85	122.782	29.82			-545.593	261.296	29.82
									36.48	9.98	12.7														-548.391	111.874	30.36			-597.181	247.085	30.36
									19.35	22.68	22.91														-616.774	78.5807	40.15			-664.128	217.792	40.15
									9.9	70.33	29.82														-320.339	117.544	43.23			-372.527	281.575	43.23
									17.86	168.51	30.36														10.9208	163.588	44.78			-46.7342	354.79	44.78
									7.1	671.47	40.15														-558.259	25.7711	53.45			-605.437	190.209	53.45
									7.18	2189.03	43.23														112.37	-71.833	2.14			57.3288	210.551	2.14
									20.65	4443.03	44.78														163.175	72.409	7.03			105.036	309.347	7.03
									19.97	8568	53.45														99.1908	150.235	12.7			40.7609	349.621	12.7
									33.14	6.03	2.14														-405.83	143.008	22.91			-456.864	277.104	22.91
									38.44	8.05	7.03														-636.83	95.5014	29.82			-683.859	216.947	29.82
									36.48	10.03	12.7														-578.593	99.5465	30.36			-626.544	227.577	30.36
									19.35	22.74	22.91														-653.607	49.2608	40.15			-699.664	185.537	40.15
									9.9	70.36	29.82														-504.548	-30.8236	43.23			-551.106	150.474	43.23
									17.86	168.61	30.36														-311.233	114.407	44.78			-363.055	270.294	44.78
									7.1	671.44	40.15														106.578	-71.8384	2.14			51.441	207.82	2.14
									7.18	2189	43.23														149.319	52.8863	7.03			91.4845	293.488	7.03
									20.65	4443	44.78														99.1589	119.568	12.7			41.0905	327.627	12.7
									33.14	6.03	2.14														-342.214	131.879	22.91			-393.872	273.038	22.91
									38.44	8.05	7.03														-632.68	82.8656	29.82			-679.161	200.439	29.82
									36.48	10.03	12.7														-452.335	100.722	30.36			-501.66	235.458	30.36
									19.35	22.74	22.91														-367.708	93.2348	40.15			-418.139	242.205	40.15
									9.9	70.36	29.82														-428.846	77.1473	43.23			-478.032	222.561	43.23
									17.86	168.61	30.36														-69.3565	137.956	44.78			-124.823	310.93	44.78
									7.1	671.44	40.15														-505.548	19.1062	53.45			-552.83	177.201	53.45
									7.18	2189	43.23														56.939	-165.972	2.14			23.0517	68.265	2.14
									20.65	4443	44.78														213.727	-53.9326	7.03			175.607	162.374	7.03
									19.97	8567.97	53.45														236.735	53.4176	12.7			196.543	233.643	12.7
									33.14	6	2.14														-150.964	152.417	22.91			-187.106	243.572	22.91
									38.44	8.03	7.03														-512.79	96.6087	29.82			-542.803	159.297	29.82
									36.48	9.98	12.7														173.006	-277.765	0.92			121.237	105.153	0.92
									19.35	22.68	22.91														217.153	-270.535	2.24			164.671	115.15	2.24
									9.9	70.33	29.82														246.653	-248.059	4.06			193.413	133.049	4.06
									23.24	5.96	0.92														95.0179	-352.146	15.69			45.6386	46.7341	15.69
									24.17	7.93	2.24														60.3105	181.709	31.13			3.15118	376.7	31.13
									24.64	10	4.06														-366.143	111.335	36.39			-416.134	276.076	36.39
									18.2	22.24	15.69														-459.995	45.5313	43.24			-507.591	222.192	43.24
									20.36	69.74	31.13														-482.996	64.561	47.88			-530.794	233.6	47.88
									11.46	165.83	36.39														292.776	-111.361	49.2			237.129	220.438	49.2
									6.13	669.73	43.24														-313.112	-105.061	55.87			-360.362	145.873	55.87
									3.03	2162.98	47.88														72.8898	-355.862	0.92			45.9779	-51.9301	0.92
									21.93	4298.85	49.2														125.619	-352.702	2.24			97.8084	-41.7939	2.24
									21.05	8423.42	55.87														149.058	-349.224	4.06			120.822	-36.0472	4.06
									23.24	5.96	0.92														9.05022	-403.356	15.69			-16.3061	-88.9342	15.69
									24.17	7.94	2.24														290.111	140.293	31.13			251.771	295.506	31.13
									24.64	10	4.06														-225.523	112.311	36.39			-255.935	207.913	36.39
									18.2	22.24	15.69														-403.632	57.0588	43.24			-430.422	147.361	43.24
									20.36	69.74	31.13														15.5433	126.64	47.88			-18.4697	248.144	47.88
									11.46	165.83	36.39														-27.2452	-376.813	0.92			-36.8157	-149.032	0.92
									6.13	669.73	43.24														23.479	-379.059	2.24			13.2038	-143.518	2.24
									3.03	2162.98	47.88														43.86	-378.727	4.06			33.2607	-140.271	4.06
									23.24	5.96	0.92														-201.946	-391.12	15.69			-208.618	-183.388	15.69
									24.17	7.94	2.24														371.838	68.5012	31.13			349.097	189.738	31.13
									24.64	10	4.06														-120.443	145.264	36.39			-137.148	170.16	36.39
									18.2	22.24	15.69														-454.736	46.7604	43.24			-464.479	56.368	43.24
									20.36	69.74	31.13														-579.457	-5.38151	47.88			-586.651	7.30657	47.88
									11.46	165.83	36.39														-344.455	-42.1165	49.2			-354.155	12.1867	49.2
									6.13	669.73	43.24														-472.997	-102.602	55.87			-480.18	-39.6367	55.87
									3.03	2162.98	47.88														107.095	-302.032	0.92			72.2606	13.5607	0.92
									21.93	4298.85	49.2														-142.352	-363.831	2.24			-172.49	-60.2595	2.24
									21.05	8423.42	55.87														-236.226	-364.015	4.06			-265.014	-72.8791	4.06
									23.24	5.99	0.92														-159.726	-384.067	15.69			-189.378	-74.3064	15.69
									24.17	7.97	2.24														354.179	43.468	31.13			309.959	268.94	31.13
									24.64	9.99	4.06														193.882	126.445	36.39			150.649	299.837	36.39
									18.2	22.29	15.69														-854.075	138.163	43.24			-882.652	169.509	43.24
									20.36	69.75	31.13														-98.3013	112.444	47.88			-136.981	250.133	47.88
									11.46	165.83	36.39														-15.1911	-12.6179	49.2			-52.5972	176.662	49.2
									6.13	669.8	43.24														42.6103	-293.449	0.58			15.8171	-27.4615	0.58
									3.03	2163.05	47.88														64.4355	-307.018	1.01			37.4714	-32.1994	1.01
									21.93	4298.92	49.2														86.287	-314.356	1.34			59.0435	-32.9285	1.34
									18.9	5.96	0.58														249.346	-264.471	11.89			218.823	22.0694	11.89
									13.7	7.94	1.01														317.645	151.72	33.26			279.579	293.351	33.26
									12.6	10	1.34														-134.603	151.363	39.27			-166.097	231.742	39.27
									12.3	22.24	11.89														-422.321	84.3683	47.26			-448.518	150.044	47.26
									22.9	69.74	33.26														348.214	-349.218	43.37			317.497	-16.6357	43.37
									10.4	165.83	39.27														-242.023	79.1332	49.63			-270.658	169.79	49.63
									10.1	669.73	47.26														-41.5844	42.1291	59.97			-72.4996	173.153	59.97
									1	2162.98	43.37														-22.6557	-332.219	0.92			-25.2612	-157.756	0.92
									22.5	4297.85	49.63														-71.2338	-360.196	2.24			-72.6227	-182.768	2.24
									20.2	8423.42	59.97														-55.3302	-370.889	4.06			-56.8561	-186.418	4.06
									23.24	5.99	0.92														169.142	-347.478	15.69			163.602	-136.669	15.69
									24.17	7.97	2.24														300.476	116.131	31.13			285.625	174.234	31.13
									24.64	9.99	4.06														-102.358	132.006	36.39			-111.606	129.532	36.39
									18.2	22.29	15.69														20.3261	169.81	43.24			8.80958	169.092	43.24
									20.36	69.75	31.13														-510.353	63.0558	47.88			-512.591	30.706	47.88
									11.46	165.83	36.39														-36.7944	79.8772	49.2			-45.8664	101.954	49.2
									6.13	669.8	43.24														-98.3247	-445.263	55.87			-96.5805	-256.907	55.87
									3.03	2163.05	47.88														103.502	-226.597	0.58			65.9612	60.7345	0.58
									21.93	4298.92	49.2														43.3615	-281.765	1.01			7.56738	17.8313	1.01
									21.05	8423.49	55.87														-43.8175	-306.844	1.34			-77.8774	-10.6161	1.34
									18.9	5.96	0.58														-33.3863	-360.906	11.89			-66.7337	-43.3909	11.89
									13.7	7.93	1.01														356.098	53.3546	33.26			310.372	272.601	33.26
									12.6	10	1.34														-57.8269	140.473	39.27			-98.9117	271.321	39.27
									12.3	22.24	11.89														-424.113	67.7478	47.26			-458.816	177.043	47.26
									22.9	69.74	33.26														-326.204	77.8611	43.37			-362.534	197.015	43.37
									10.4	165.83	39.27														-45.2981	62.3115	49.63			-85.1795	222.003	49.63
									10.1	669.73	47.26														-179.173	-343.446	0.92			-150.287	-328.152	0.92
									1	2163	43.37														-181.908	-350.055	2.24			-152.829	-333.269	2.24
									22.5	4297.85	49.63														-182.669	-355.04	4.06			-153.549	-335.869	4.06
									23.24	5.99	0.92														34.7174	-337.693	15.69			60.2901	-294.2	15.69
									24.17	7.97	2.24														343.009	69.5052	31.13			357.471	6.61529	31.13
									24.64	9.99	4.06														77.4247	160.221	36.39			94.2348	28.662	36.39
									18.2	22.29	15.69														-292.243	123.598	43.24			-269.485	-44.2993	43.24
									20.36	69.75	31.13														-78.5235	115.975	47.88			-58.8809	-18.8948	47.88
									11.46	165.83	36.39														-32.7574	69.1784	49.2			-12.7339	-45.7486	49.2
									6.13	669.8	43.24														-577.494	-42.3782	55.87			-548.1	-186.054	55.87
									3.03	2163.05	47.88														63.1367	-271.892	0.92			36.3528	-14.3008	0.92
									21.93	4298.92	49.2														107.694	-269.499	2.24			80.2112	-6.61274	2.24
									21.05	8423.49	55.87														180.64	-231.961	4.06			151.46	27.4702	4.06
									23.24	5.96	0.92														376.551	-53.3088	15.69			341.74	166.157	15.69
									24.17	7.93	2.24														87.5353	183.021	31.13			53.4564	272.718	31.13
									24.64	10	4.06														-344.908	115.514	36.39			-371.653	171.597	36.39
									18.2	22.24	15.69														-479.969	48.3705	43.24			-503.589	109.969	43.24
									20.36	69.74	31.13														-623.372	45.671	47.88			-645.071	90.935	47.88
									11.46	165.83	36.39														-263.548	69.2092	49.2			-290.357	148.788	49.2
									6.13	669.73	43.24														22.4105	-195.61	0.92			-7.94243	30.3306	0.92
									3.03	2162.98	47.88														53.2171	-193.718	2.24			22.3753	35.8735	2.24
									21.93	4298.85	49.2														112.957	-162.669	4.06			80.7424	63.6847	4.06
									23.24	5.99	0.92														243.847	14.7681	15.69			207.018	192.164	15.69
									24.17	7.97	2.24														218.42	67.4451	31.13			181.335	219.379	31.13
									24.64	9.99	4.06														174.379	135.74	36.39			136.866	256.324	36.39
									18.2	22.29	15.69														-466.225	118.374	43.24			-493.688	152.672	43.24
									20.36	69.75	31.13														233.614	87.6737	47.88			195.979	234.257	47.88
									11.46	165.83	36.39														-300.371	27.422	49.2			-328.811	117.966	49.2
									6.13	669.8	43.24														-44.8346	-283.888	0.92			-54.2998	-108.403	0.92
									3.03	2163.05	47.88														-35.4807	-297.636	2.24			-44.9147	-115.175	2.24
									21.93	4298.92	49.2														-17.6062	-303.718	4.06			-27.2432	-116.108	4.06
									23.24	5.99	0.92														199.236	-226.782	15.69			185.21	-38.0824	15.69
									24.17	7.97	2.24														275.835	119.048	31.13			255.435	187.826	31.13
									24.64	9.99	4.06														1.96187	170.531	36.39			-15.2159	182.432	36.39
									18.2	22.29	15.69														-324.391	78.497	43.24			-335.013	75.8821	43.24
									20.36	69.75	31.13														-503.148	11.3218	47.88			-510.009	7.68174	47.88
									11.46	165.83	36.39														-334.733	15.3034	49.2			-343.86	30.1798	49.2
									6.13	669.8	43.24														-558.64	-51.9116	55.87			-563.483	-42.2056	55.87
									3.03	2163.05	47.88														105.833	-153.925	0.58			57.8343	137.221	0.58
									21.93	4298.92	49.2														134.896	-159.731	1.01			86.5273	138.001	1.01
									21.05	8423.49	55.87														192.602	-125.886	1.34			142.743	168.528	1.34
									18.9	5.96	0.58														280.984	74.9895	11.89			226.797	305.488	11.89
									13.7	7.93	1.01														-184.511	174.47	33.26			-233.182	301.1	33.26
									12.6	10	1.34														-443.878	114.04	39.27			-487.884	228.421	39.27
									12.3	22.24	11.89														-495.844	70.0204	47.26			-538.459	194.622	47.26
									22.9	69.74	33.26														335.398	31.9947	43.37			281.404	282.124	43.37
									10.4	165.83	39.27														-251.666	101.827	49.63			-298.137	245.22	49.63
									10.1	669.73	47.26														-607.513	42.2678	59.97			-648.085	161.849	59.97
									1	2162.98	43.37														41.9725	-307.561	0.92			19.5871	-50.7359	0.92
									22.5	4297.85	49.63														89.7629	-300.084	2.24			66.4396	-37.9948	2.24
									20.2	8423.42	59.97														157.723	-278.566	4.06			132.921	-13.4055	4.06
									23.24	5.99	0.92														377.871	-27.1745	15.69			345.787	176.149	15.69
									24.17	7.97	2.24														222.725	137.846	31.13			190.553	255.929	31.13
									24.64	9.99	4.06														-165.019	138.62	36.39			-191.425	201.951	36.39
									18.2	22.29	15.69														-200.297	92.2598	49.2			-225.143	164.179	49.2
									20.36	69.75	31.13														-497.697	22.3401	55.87			-517.252	81.2784	55.87
									11.46	165.83	36.39														71.821	-223.61	0.92			38.2158	39.926	0.92
									21.93	4298.92	49.2														106.235	-212.965	2.24			71.8528	52.589	2.24
									21.05	8423.49	55.87														157.889	-186.473	4.06			122.261	77.2068	4.06
									23.24	5.99	0.92														40.9993	180.108	31.13			1.14833	293.996	31.13
									24.17	7.97	2.24														344.531	27.183	36.39			302.563	240.252	36.39
									24.64	9.99	4.06														-65.307	-425.35	43.24			-93.8474	-104.148	43.24
									20.36	69.75	31.13														152.723	-408.848	47.88			120.569	-61.9299	47.88
									11.46	165.83	36.39														425.406	39.9996	49.2			382.141	258.495	49.2
									6.13	669.8	43.24														-316.089	59.2753	55.87			-349.024	171.605	55.87
									3.03	2163.05	47.88														-40.4742	-310.79	0.56			-15.4157	-288.858	0.56
									21.93	4298.92	49.2														53.5068	-293.138	0.7			76.9468	-265.341	0.7
									21.05	8423.49	55.87														113.446	-288.76	0.84			135.979	-254.87	0.84
									16.9	5.81	0.56														154.097	-290.777	1.19			176.076	-250.685	1.19
									15.05	6.81	0.7														171.433	-297.913	1.55			193.268	-252.756	1.55
									13.2	7.81	0.84														177.05	-304.856	1.64			198.909	-256.31	1.64
									13.3	8.81	1.19														180.089	-309.842	1.72			201.983	-259.047	1.72
									13.4	9.81	1.55														177.04	-313.81	1.81			199.046	-262.021	1.81
									13.8	10.81	1.64														176.998	-316.393	1.81			199.048	-263.687	1.81
									14.2	11.81	1.72														96.155	-366.432	9.81			120.298	-307.77	9.81
									14.6	12.81	1.81														111.541	-358.774	9.81			135.345	-300.933	9.81
									14.6	13.48	1.81														-128.48	126.547	33.97			-108.651	-30.0703	33.97
									11.6	25.8	9.81														-227.027	-348.564	0.56			-187.526	-391.033	0.56
									11.6	26.8	9.81														-132.057	-366.479	0.7			-93.6441	-389.54	0.7
									10.4	169.21	33.97														-67.7772	-375.553	0.84			-30.1511	-386.587	0.84
									16.9	5.81	0.56														-25.1489	-381.112	1.19			11.9454	-384.309	1.19
									15.05	6.81	0.7														-7.07926	-386.507	1.55			29.8328	-385.206	1.55
									13.2	7.81	0.84														3.85849	-386.391	1.64			40.614	-383.693	1.64
									13.3	8.81	1.19														11.5532	-389.007	1.72			48.2324	-384.225	1.72
									13.4	9.81	1.55														16.7298	-387.436	1.81			53.2976	-382.389	1.81
									13.8	10.81	1.64														20.2703	-386.825	1.81			56.7696	-381.436	1.81
									14.2	11.81	1.72														41.0619	-393.172	9.81			77.3316	-382.3	9.81
									14.6	12.81	1.81														70.0088	-385.061	9.81			105.712	-373.074	9.81
									14.6	13.48	1.81														-53.8665	158.439	33.97			-25.119	-45.3627	33.97
									11.6	25.8	9.81														-50.3432	-265.203	0.56			-28.0395	-260.361	0.56
									11.6	26.8	9.81														57.3711	-247.036	0.7			77.7797	-233.786	0.7
									10.4	169.21	33.97														122.828	-242.474	0.84			142.18	-221.66	0.84
									16.9	5.81	0.56														170.68	-239.652	1.19			189.297	-213.464	1.19
									15.05	6.81	0.7														195.905	-242.893	1.55			214.213	-212.154	1.55
									13.2	7.81	0.84														208.58	-245.816	1.64			226.745	-212.215	1.64
									13.3	8.81	1.19														218.216	-247.237	1.72			236.257	-211.704	1.72
									13.4	9.81	1.55														221.081	-250.047	1.81			239.11	-212.897	1.81
									13.8	10.81	1.64														222.172	-250.686	1.81			240.185	-213.025	1.81
									14.2	11.81	1.72														225.142	-291.637	9.81			243.798	-238.961	9.81
									14.6	12.81	1.81														232.444	-282.47	9.81			250.856	-232.295	9.81
									14.6	13.48	1.81														-178.398	142.086	33.97			-160.338	-25.1157	33.97
									11.6	25.8	9.81														-182.172	-331.472	0.86			-142.314	-385.532	0.86
									11.6	26.8	9.81														-65.6961	-336.255	1.14			-27.4507	-372.82	1.14
									10.4	169.21	33.97														17.4984	-327.674	1.41			54.3358	-355.37	1.41
									20.8	5.81	0.86														66.974	-319.18	2.04			102.918	-342.843	2.04
									20.45	6.81	1.14														1.01588	-347.612	2.67			38.4094	-370.183	2.67
									20.1	7.81	1.41														-147.439	-365.966	3.59			-107.527	-402.709	3.59
									20.45	8.81	2.04														-184.77	-367.245	4.51			-144.283	-408.73	4.51
									20.8	9.81	2.67														-275.378	-355.929	5.43			-233.737	-414.065	5.43
									20.95	10.81	3.59														-300.622	-349.752	5.43			-258.698	-413.767	5.43
									21.1	11.81	4.51														-463.052	-301.294	13.79			-419.606	-404.354	13.79
									21.25	12.81	5.43														-474.055	-294.957	13.79			-430.559	-401.739	13.79
									21.25	13.48	5.43														457.521	15.6819	31.68			481.865	-71.1138	31.68
									16.7	25.8	13.79														-384.789	-268.011	0.86			-353.421	-322.76	0.86
									16.7	26.8	13.79														-242.4	-324.858	1.14			-212.289	-338.127	1.14
									11.46	169.21	31.68														-162.369	-340.884	1.41			-133.199	-336.977	1.41
									20.8	5.81	0.86														-100.67	-347.879	2.04			-72.3131	-332.693	2.04
									20.45	6.81	1.14														-73.3087	-352.635	2.67			-45.2594	-332.143	2.67
									20.1	7.81	1.41														-102.553	-359.743	3.59			-73.9807	-340.368	3.59
									20.45	8.81	2.04														-115.09	-366.577	4.51			-86.2687	-345.879	4.51
									20.8	9.81	2.67														-131.147	-371.149	5.43			-102.02	-350.948	5.43
									20.95	10.81	3.59														-135.832	-373.459	5.43			-106.601	-353.039	5.43
									21.1	11.81	4.51														17.1292	-374.086	13.79			44.1505	-332.808	13.79
									21.25	12.81	5.43														22.5189	-373.587	13.79			49.4527	-331.757	13.79
									21.25	13.48	5.43														427.924	36.5509	31.68			442.428	-17.6092	31.68
									16.7	25.8	13.79														-289.522	-281.602	0.86			-254.654	-347.023	0.86
									16.7	26.8	13.79														-201.169	-305.099	1.14			-167.245	-349.446	1.14
									11.46	169.21	31.68														-131.129	-315.033	1.41			-98.056	-346.337	1.41
									20.8	5.81	0.86														-70.029	-316.863	2.04			-37.8282	-339.013	2.04
									20.45	6.81	1.14														-47.4082	-319.336	2.67			-15.5346	-337.027	2.67
									20.1	7.81	1.41														-220.747	-329.338	3.59			-186.166	-367.203	3.59
									20.45	8.81	2.04														-285.528	-327.653	4.51			-250.06	-374.583	4.51
									20.8	9.81	2.67														-324.61	-324.644	5.43			-288.649	-377.639	5.43
									20.95	10.81	3.59														-337.358	-326.154	5.43			-301.214	-380.008	5.43
									21.1	11.81	4.51														-93.9272	-394.558	13.79			-60.4175	-387.872	13.79
									21.25	12.81	5.43														-54.9517	-393.089	13.79			-22.0667	-381.249	13.79
									21.25	13.48	5.43														404.977	36.558	31.68			424.049	-44.0805	31.68
									16.7	25.8	13.79														7.06873	-266.46	0.86			-1.14912	-126.365	0.86
									16.7	26.8	13.79														109.954	-206.932	1.14			99.2458	-74.2359	1.14
									11.46	169.21	31.68														173.322	-155.365	1.41			160.879	-33.195	1.41
									20.8	5.81	0.86														215.702	-114.403	2.04			201.996	-1.65201	2.04
									20.45	6.81	1.14														64.0499	-266.699	2.67			55.1774	-120.91	2.67
									20.1	7.81	1.41														-34.9203	-317.039	3.59			-41.484	-167.019	3.59
									20.45	8.81	2.04														-59.0751	-328.015	4.51			-65.0985	-177.369	4.51
									20.8	9.81	2.67														-51.1949	-329.303	5.43			-57.2749	-177.626	5.43
									20.95	10.81	3.59														-51.0798	-331.121	5.43			-57.1098	-179.051	5.43
									21.1	11.81	4.51														-15.5437	-357.889	13.79			-21.6997	-190.656	13.79
									21.25	12.81	5.43														-33.5158	-364.101	13.79			-39.3195	-196.91	13.79
									21.25	13.48	5.43														-353.33	93.4122	31.68			-361.422	44.233	31.68
									16.7	25.8	13.79														-414.097	-256.106	0.86			-374.551	-357.936	0.86
									16.7	26.8	13.79														-327.191	-290.111	1.14			-288.441	-366.641	1.14
									11.46	169.21	31.68														-244.636	-311.667	1.41			-206.796	-368.398	1.41
									20.8	5.81	0.86														-181.573	-318.019	2.04			-144.574	-363.525	2.04
									20.45	6.81	1.14														-173.2	-322.666	2.67			-136.239	-365.473	2.67
									20.1	7.81	1.41														-188.905	-324.013	3.59			-151.665	-368.804	3.59
									20.45	8.81	2.04														-169.918	-327.995	4.51			-132.909	-368.496	4.51
									20.8	9.81	2.67														-176.835	-328.117	5.43			-139.729	-369.453	5.43
									20.95	10.81	3.59														-183.28	-329.35	5.43			-146.067	-371.02	5.43
									21.1	11.81	4.51														-12.8811	-342.88	13.79			21.9099	-354.552	13.79
									21.25	12.81	5.43														0.121465	-342.079	13.79			34.703	-352.192	13.79
									21.25	13.48	5.43														258.387	98.7251	31.68			282.341	-40.458	31.68
									16.7	25.8	13.79														-831.067	20.4369	0.86			-820.768	-109.332	0.86
									16.7	26.8	13.79														-827.575	26.9787	1.14			-817.176	-108.108	1.14
									11.46	169.21	31.68														-832.821	22.9052	1.41			-822.279	-111.416	1.41
									20.8	5.81	0.86														-835.96	21.7506	2.04			-825.363	-112.468	2.04
									20.45	6.81	1.14														-822.295	24.3456	2.67			-811.898	-109.454	2.67
									20.1	7.81	1.41														-808.499	30.2515	3.59			-798.444	-103.282	3.59
									20.45	8.81	2.04														-778.122	35.7152	4.51			-768.587	-95.7826	4.51
									20.8	9.81	2.67														-339.731	108.053	5.43			-337.869	11.4449	5.43
									20.95	10.81	3.59														-462.482	76.5897	5.43			-458.273	-25.8852	5.43
									21.1	11.81	4.51														-739.243	41.7042	13.79			-730.503	-85.0833	13.79
									21.25	12.81	5.43														-745.618	39.5588	13.79			-736.76	-87.2072	13.79
									21.25	13.48	5.43														-544.263	76.9411	31.68			-538.725	-38.6263	31.68
									16.7	25.8	13.79														-319.3	-288.587	0.86			-297.374	-287.36	0.86
									16.7	26.8	13.79														-119.803	-318.409	1.14			-100.518	-276.431	1.14
									11.46	169.21	31.68														-27.8672	-312.55	1.41			-10.0343	-259.982	1.41
									20.8	5.81	0.86														45.4685	-296.197	2.04			61.944	-239.354	2.04
									20.45	6.81	1.14														62.9568	-297.305	2.67			79.2288	-238.1	2.67
									20.1	7.81	1.41														53.2353	-308.257	3.59			69.8483	-246.636	3.59
									20.45	8.81	2.04														62.6076	-311.627	4.51			79.1328	-247.415	4.51
									20.8	9.81	2.67														49.7737	-317.35	5.43			66.5769	-252.778	5.43
									20.95	10.81	3.59														41.9562	-325.074	5.43			59.0026	-258.797	5.43
									21.1	11.81	4.51														189.738	-282.424	13.79			204.013	-212.49	13.79
									21.25	12.81	5.43														205.151	-272.947	13.79			219.048	-204.376	13.79
									21.25	13.48	5.43														-249.158	-268.884	0.86			-238.42	-226.493	0.86
									16.7	25.8	13.79														-99.4955	-267.139	1.14			-91.1588	-202.614	1.14
									16.7	26.8	13.79														-9.30464	-246.783	1.41			-2.63905	-177.105	1.41
									20.8	5.81	0.86														59.0615	-221.431	2.04			64.2936	-151.385	2.04
									20.45	6.81	1.14														70.2766	-224.694	2.67			75.4049	-152.01	2.67
									20.1	7.81	1.41														66.7698	-232.993	3.59			72.0864	-157.797	3.59
									20.45	8.81	2.04														76.5234	-234.644	4.51			81.7238	-157.527	4.51
									20.8	9.81	2.67														34.1518	-294.541	5.43			40.9411	-201.325	5.43
									20.95	10.81	3.59														60.1763	-277.932	5.43			66.3269	-187.378	5.43
									21.1	11.81	4.51														239.427	-160.749	13.79			241.261	-90.9194	13.79
									21.25	12.81	5.43														244.203	-154.017	13.79			245.862	-86.0368	13.79
									21.25	13.48	5.43														131.494	146.414	31.68			130.091	87.5588	31.68
									16.7	25.8	13.79														-279.285	-285.669	0.86			-258.339	-276.608	0.86
									16.7	26.8	13.79														-161.268	-301.481	1.14			-141.905	-269.089	1.14
									11.46	169.21	31.68														-89.7575	-298.493	1.41			-71.5221	-257.021	1.41
									20.8	5.81	0.86														-29.5556	-287.013	2.04			-12.4008	-241.331	2.04
									20.45	6.81	1.14														-37.2612	-289.511	2.67			-19.9259	-244.315	2.67
									20.1	7.81	1.41														-60.7044	-292.65	3.59			-42.9535	-249.758	3.59
									20.45	8.81	2.04														-50.3547	-293.367	4.51			-32.7583	-248.618	4.51
									20.8	9.81	2.67														-43.7413	-292.733	5.43			-26.2682	-247.113	5.43
									20.95	10.81	3.59														-57.0957	-296.881	5.43			-39.3693	-251.46	5.43
									21.1	11.81	4.51														173.453	-249.165	13.79			187.024	-189.606	13.79
									21.25	12.81	5.43														179.051	-248.133	13.79			192.515	-188.083	13.79
									21.25	13.48	5.43														86.2549	145.715	31.68			94.8516	47.572	31.68
									16.7	25.8	13.79														-127.083	-284.187	0.86			-123.108	-186.012	0.86
									16.7	26.8	13.79														-67.3555	-278.663	1.14			-64.5291	-172.062	1.14
									11.46	169.21	31.68														-2.66894	-258.809	1.41			-1.14579	-150.193	1.41
									20.8	5.81	0.86														50.925	-237.08	2.04			51.3075	-129.029	2.04
									20.45	6.81	1.14														64.5907	-240.717	2.67			64.8739	-130.002	2.67
									20.1	7.81	1.41														51.6976	-251.157	3.59			52.3861	-138.967	3.59
									20.45	8.81	2.04														55.6012	-254.282	4.51			56.292	-140.523	4.51
									20.8	9.81	2.67														55.2093	-258.599	5.43			55.9721	-143.269	5.43
									20.95	10.81	3.59														60.9161	-258.251	5.43			61.5835	-142.187	5.43
									21.1	11.81	4.51														212.711	-203.021	13.79			210.223	-85.8912	13.79
									21.25	12.81	5.43														215.628	-199.582	13.79			213.042	-83.2994	13.79
									21.25	13.48	5.43														227.718	130.644	31.68			219.589	128.28	31.68
									16.7	25.8	13.79														-306.967	-283.886	0.86			-292.224	-249.888	0.86
									16.7	26.8	13.79														-201.923	-295.464	1.14			-188.604	-241.896	1.14
									11.46	169.21	31.68														-47.824	-273.824	1.41			-37.2289	-205.625	1.41
									20.8	5.81	0.86														50.5445	-237.951	2.04			59.1071	-169.258	2.04
									20.45	6.81	1.14														66.1675	-236.394	2.67			74.491	-166.354	2.67
									20.1	7.81	1.41														62.9821	-240.929	3.59			71.4629	-170.125	3.59
									20.45	8.81	2.04														74.3064	-239.69	4.51			82.6089	-167.883	4.51
									20.8	9.81	2.67														76.5205	-240.286	5.43			84.8053	-168.03	5.43
									20.95	10.81	3.59														81.7179	-238.565	5.43			89.9006	-166.253	5.43
									21.1	11.81	4.51														235.11	-158.048	13.79			239.875	-95.7761	13.79
									21.25	12.81	5.43														242.216	-148.498	13.79			246.731	-88.8416	13.79
									21.25	13.48	5.43														72.8339	157.711	31.68			75.1691	78.8908	31.68
									16.7	25.8	13.79														-92.3119	-257.082	0.86			-101.864	-114.706	0.86
									16.7	26.8	13.79														-17.5904	-238.573	1.14			-28.723	-90.4133	1.14
									11.46	169.21	31.68														40.7097	-209.762	1.41			28.2942	-64.6043	1.41
									20.8	5.81	0.86														93.1122	-183.521	2.04			79.4848	-40.5515	2.04
									20.45	6.81	1.14														106.805	-171.536	2.67			92.7932	-31.1931	2.67
									20.1	7.81	1.41														110.602	-171.369	3.59			96.5486	-30.7767	3.59
									20.45	8.81	2.04														123.071	-166.286	4.51			108.729	-25.5486	4.51
									20.8	9.81	2.67														134.255	-162.646	5.43			119.667	-21.4292	5.43
									20.95	10.81	3.59														144.372	-156.294	5.43			129.522	-15.874	5.43
									21.1	11.81	4.51														238.315	-29.5445	13.79			220.091	76.8114	13.79
									21.25	12.81	5.43														245.375	-19.447	13.79			226.89	84.1227	13.79
									21.25	13.48	5.43														38.1189	159.408	31.68			19.6764	170.507	31.68
									16.7	25.8	13.79														-201.104	-274.794	2.22			-179.618	-261.583	2.22
									16.7	26.8	13.79														-105.672	-271.401	3.13			-85.6686	-246.014	3.13
									11.46	169.21	31.68														-2.82087	-279.532	4.04			15.7351	-236.188	4.04
									50.2	5.01	2.22														93.741	-277.193	4.95			110.803	-221.012	4.95
									46.8	6.01	3.13														168.293	-260.002	7.02			184.02	-200.363	7.02
									43.4	7.02	4.04														248.031	-225.466	9.1			262.101	-168.357	9.1
									40	8.02	4.95														260.57	-115.379	9.24			272.74	-97.5536	9.24
									34.05	9.03	7.02														396.713	-117.854	9.38			406.963	-80.853	9.38
									28.1	10.03	9.1														432.221	-73.228	9.53			441.261	-48.024	9.53
									22.4	11.04	9.24														452.674	-44.4491	9.67			460.966	-27.1416	9.67
									16.7	12.11	9.38														473.767	-20.0571	9.81			481.366	-8.87408	9.81
									11	13.06	9.53														484.243	3.86188	9.95			491.314	7.60609	9.95
									5.3	13.93	9.67														492.185	23.236	10.09			498.836	20.8893	10.09
									-0.4	14.94	9.81														496.837	41.4693	10.61			503.134	32.9986	10.61
									-6.1	15.94	9.95														499.296	53.3291	10.81			505.368	40.8349	10.81
									-11.8	16.95	10.09														500.592	63.9824	11.02			506.474	47.7498	11.02
									9.5	17.95	10.61														501.029	69.4426	11.22			506.814	51.3163	11.22
									8.3	18.96	10.81														501.762	78.9568	11.42			507.386	57.4128	11.42
									7.1	19.96	11.02														499.591	86.9039	11.63			505.12	62.1387	11.63
									5.9	20.97	11.22														495.77	93.0011	11.83			501.257	65.4896	11.83
									4.7	21.98	11.42														494.63	96.4327	11.83			500.078	67.5086	11.83
									3.5	22.98	11.63														-234.751	158.649	23.73			-219.699	7.80297	23.73
									2.3	23.99	11.83														-183.032	171.951	30.27			-168.932	23.0639	30.27
									2.3	24.99	11.83														-523.889	80.6515	33.23			-503.703	-77.154	33.23
									13.5	73.55	23.73														378.436	93.7092	34.15			385.096	56.2199	34.15
									27.2	339.99	30.27														372.148	-112.671	38.78			382.297	-76.3448	38.78
									0.1	673.23	33.23														-233.128	28.0446	45.85			-215.972	-74.9885	45.85
									19.6	2887.6	34.15														-74.029	-216.944	2.22			-82.4977	-83.7443	2.22
									16	4374.86	38.78														-17.5846	-202.237	3.13			-27.1138	-66.7179	3.13
									23.5	8020.9	45.85														79.4764	-185.386	4.04			68.2261	-42.3649	4.04
									50.2	5.01	2.22														182.054	-141.194	4.95			168.531	0.351222	4.95
									46.8	6.01	3.13														274.36	-96.8347	7.02			258.747	41.3257	7.02
									43.4	7.02	4.04														321.848	-32.9141	9.1			304.572	87.6088	9.1
									40	8.02	4.95														260.57	-115.379	9.24			245.603	25.9523	9.24
									34.05	9.03	7.02														357.253	72.5868	9.38			337.874	157.968	9.38
									28.1	10.03	9.1														344.32	100.167	9.53			324.723	173.238	9.53
									22.4	11.04	9.24														360.869	114.652	9.67			340.789	184.742	9.67
									16.7	12.11	9.38														338.505	131.894	9.81			318.513	192.192	9.81
									11	13.06	9.53														351.369	134.981	9.95			331.121	196.088	9.95
									5.3	13.93	9.67														298.867	142.32	10.09			279.316	193.029	10.09
									-0.4	14.94	9.81														315.963	147.522	10.61			296.05	198.958	10.61
									-6.1	15.94	9.95														306.96	151.372	10.81			287.131	199.992	10.81
									-11.8	16.95	10.09														279.261	154.652	11.02			259.813	197.968	11.02
									9.5	17.95	10.61														285.279	156.681	11.22			265.706	200.119	11.22
									8.3	18.96	10.81														278.863	156.845	11.42			259.38	199.356	11.42
									7.1	19.96	11.02														247.681	162.364	11.63			228.597	198.244	11.63
									5.9	20.97	11.22														269.937	159.461	11.83			250.54	199.819	11.83
									4.7	21.98	11.42														256.782	160.658	11.83			237.594	198.375	11.83
									3.5	22.98	11.63														-378.205	124.623	23.73			-387.484	87.9554	23.73
									2.3	23.99	11.83														-276.13	138.222	30.27			-287.255	112.204	30.27
									2.3	24.99	11.83														-527.01	70.6374	33.23			-533.62	37.9085	33.23
									13.5	73.55	23.73														229.888	130.95	34.15			211.228	180.075	34.15
									27.2	339.99	30.27														-248.795	82.9302	38.78			-259.679	84.0616	38.78
									0.1	673.23	33.23														-484.896	4.1589	45.85			-491.212	3.63045	45.85
									19.6	2887.6	34.15														-78.8142	-259.68	2.22			-78.938	-142.268	2.22
									16	4374.86	38.78														-37.1552	-245.41	3.13			-38.2034	-126.485	3.13
									23.5	8020.9	45.85														24.7708	-238.149	4.04			22.7373	-113.864	4.04
									50.2	5.01	2.22														119.391	-208.226	4.95			115.508	-82.1601	4.95
									46.8	6.01	3.13														195.565	-166.425	7.02			189.906	-45.42	7.02
									43.4	7.02	4.04														260.179	-115.967	9.1			252.783	-4.85293	9.1
									40	8.02	4.95														260.57	-115.379	9.24			253.159	-4.43311	9.24
									34.05	9.03	7.02														360.671	13.466	9.38			349.788	90.1511	9.38
									28.1	10.03	9.1														369.934	46.675	9.53			358.398	112.286	9.53
									22.4	11.04	9.24														375.915	67.9506	9.67			363.96	126.473	9.67
									16.7	12.11	9.38														383.207	85.5171	9.81			370.872	138.508	9.81
									11	13.06	9.53														379.27	101.508	9.95			366.743	148.011	9.95
									5.3	13.93	9.67														373.898	114.256	10.09			361.251	155.286	10.09
									-0.4	14.94	9.81														370.361	124.843	10.61			357.6	161.46	10.61
									-6.1	15.94	9.95														363.95	129.551	10.81			351.206	163.587	10.81
									-11.8	16.95	10.09														359.92	137.909	11.02			347.104	168.299	11.02
									9.5	17.95	10.61														356.619	138.507	11.22			343.834	168.31	11.22
									8.3	18.96	10.81														351.984	143.746	11.42			339.184	170.983	11.42
									7.1	19.96	11.02														347.636	149.044	11.63			334.815	173.734	11.63
									5.9	20.97	11.22														337.058	153.36	11.83			324.326	174.974	11.83
									4.7	21.98	11.42														339.029	147.986	11.83			326.355	171.824	11.83
									3.5	22.98	11.63														-293.722	140.412	23.73			-296.864	78.4603	23.73
									2.3	23.99	11.83														-250.738	154.924	30.27			-254.789	94.0902	30.27
									2.3	24.99	11.83														-553.834	79.3997	33.23			-552.437	7.04481	33.23
									13.5	73.55	23.73														223.432	128.215	34.15			212.502	146.633	34.15
									27.2	339.99	30.27														-360.886	45.2922	38.78			-361.638	10.4867	38.78
									0.1	673.23	33.23														-272.209	-304.374	0.89			-220.632	-433.312	0.89
									19.6	2887.6	34.15														-148.902	-322.708	2.97			-98.9144	-427.077	2.97
									16	4374.86	38.78														-52.6373	-309.009	5.04			-4.35184	-404.315	5.04
									32.42	5.01	0.89														24.7817	-306.666	7.12			71.7539	-390.498	7.12
									33.63	6.01	2.97														140.334	-296.637	8.39			185.291	-366.368	8.39
									34.84	7.02	5.04														257.172	-249.291	9.65			299.578	-319.445	9.65
									36.04	8.02	7.12														260.57	-115.379	10.34			301.234	-239.832	10.34
									34.1	9.03	8.39														410.547	-95.43	11.03			448.209	-200.683	11.03
									32.16	10.03	9.65														431.591	-39.6743	11.72			468.055	-162.551	11.72
									29.98	11.04	10.34														441.991	3.81857	12.41			477.614	-133.689	12.41
									27.8	12.11	11.03														448.571	44.7386	13.1			483.449	-106.959	13.1
									25.62	13.06	11.72														438.447	77.8153	13.79			472.954	-87.5259	13.79
									23.44	13.93	12.41														422.324	104.482	14.48			456.653	-72.9943	14.48
									21.26	14.94	13.1														402.413	124.877	14.75			436.716	-62.9199	14.75
									19.09	15.94	13.79														381.656	137.215	15.37			416.067	-57.9714	15.37
									16.91	16.95	14.48														359.648	151.671	15.99			394.158	-51.9256	15.99
									20.17	17.95	14.75														340.263	157.963	16.61			374.956	-50.5861	16.61
									18.9	18.96	15.37														323.241	165.54	17.23			358.063	-48.1391	17.23
									17.63	19.96	15.99														302.189	171.402	17.84			337.23	-47.3541	17.84
									16.36	20.97	16.61														273.07	172.473	18.46			308.519	-50.6649	18.46
									15.09	21.98	17.23														254.777	175.846	18.46			290.441	-51.0549	18.46
									13.81	22.98	17.84														-395.932	116.047	29.42			-349.902	-176.724	29.42
									12.54	23.99	18.46														-19.1425	150.557	35.55			20.8877	-104.001	35.55
									12.54	24.99	18.46														-50.7307	140.751	34.82			-10.0269	-115.261	34.82
									15.37	73.51	29.42														-81.3959	30.9788	42.19			-38.1803	-192.551	42.19
									17.86	339.99	35.55														-460.677	-170.274	45.78			-408.499	-374.152	45.78
									3.07	673.23	34.82														-624.86	-132.2	49.9			-571.095	-369.973	49.9
									18.28	2887.6	42.19														-27.4043	-251.84	0.89			-33.7049	-109.292	0.89
									18.67	4374.57	45.78														69.7992	-208.408	2.97			61.34	-68.1142	2.97
									20.63	8020.9	49.9														112.062	-150.652	5.04			102.099	-26.2484	5.04
									32.42	5.01	0.89														175.611	-81.025	7.12			163.511	27.626	7.12
									33.63	6.01	2.97														255.37	-17.367	8.39			241.023	79.5547	8.39
									34.84	7.02	5.04														252.51	70.4125	9.65			236.805	134.664	9.65
									36.04	8.02	7.12														260.57	-115.379	10.34			247.709	18.3596	10.34
									34.1	9.03	8.39														15.3982	21.8347	11.03			3.89155	71.9854	11.03
									32.16	10.03	9.65														27.9953	27.4401	11.72			16.1522	77.9071	11.72
									29.98	11.04	10.34														-35.3201	40.5936	12.41			-46.4096	77.1531	12.41
									27.8	12.11	11.03														-91.4524	52.309	13.1			-101.858	76.3243	13.1
									25.62	13.06	11.72														-67.16	46.9583	13.79			-77.8861	76.8001	13.79
									23.44	13.93	12.41														-145.353	49.1028	14.48			-154.929	67.0077	14.48
									21.26	14.94	13.1														-126.348	70.3438	14.75			-136.534	82.9721	14.75
									19.09	15.94	13.79														-73.13	65.0445	15.37			-84.0772	87.6393	15.37
									16.91	16.95	14.48														-153.573	69.9199	15.99			-163.365	79.1045	15.99
									20.17	17.95	14.75														-107.881	78.3187	16.61			-118.5	90.9304	16.61
									18.9	18.96	15.37														-150.934	71.6742	17.23			-160.801	80.6666	17.23
									17.63	19.96	15.99														-148.792	71.2266	17.84			-158.698	80.826	17.84
									16.36	20.97	16.61														-176.894	75.3477	18.46			-186.436	79.3684	18.46
									15.09	21.98	17.23														-151.225	74.7665	18.46			-161.161	82.8084	18.46
									13.81	22.98	17.84														-559.492	81.2656	29.42			-563.447	29.7909	29.42
									12.54	23.99	18.46														98.9944	-325.004	35.55			91.722	-134.705	35.55
									12.54	24.99	18.46														-86.7089	145.75	34.82			-98.9104	139.037	34.82
									15.37	73.51	29.42														260.991	117.24	42.19			244.239	167.532	42.19
									17.86	339.99	35.55														-61.5526	-211.312	0.89			-54.7517	-157.112	0.89
									3.07	673.23	34.82														19.38	-182.651	2.97			24.5012	-127.527	2.97
									18.28	2887.6	42.19														15.2042	-130.988	5.04			19.584	-95.6109	5.04
									32.42	5.01	0.89														53.3708	-108.318	7.12			56.8027	-75.7546	7.12
									33.63	6.01	2.97														119.461	-100.037	8.39			121.831	-62.0035	8.39
									34.84	7.02	5.04														191.106	-50.7076	9.65			191.631	-20.9173	9.65
									36.04	8.02	7.12														260.57	-115.379	10.34			261.042	-51.4087	10.34
									34.1	9.03	8.39														197.164	54.8519	11.03			195.954	46.2711	11.03
									32.16	10.03	9.65														202.861	88.2526	11.72			201.027	68.2416	11.72
									29.98	11.04	10.34														202.429	111.506	12.41			200.215	83.0599	12.41
									27.8	12.11	11.03														187.955	132.727	13.1			185.612	94.5249	13.1
									25.62	13.06	11.72														127.419	146.231	13.79			125.775	94.4585	13.79
									23.44	13.93	12.41														122.787	161.88	14.48			120.954	103.799	14.48
									21.26	14.94	13.1														97.2827	164.739	14.75			95.7631	102.266	14.75
									19.09	15.94	13.79														48.6095	171.951	15.37			47.7091	99.9149	15.37
									16.91	16.95	14.48														36.0811	172.376	15.99			35.3325	98.7371	15.99
									20.17	17.95	14.75														0.448546	176.817	16.61			0.159078	96.5775	16.61
									18.9	18.96	15.37														-35.021	173.58	17.23			-34.7386	89.6555	17.23
									17.63	19.96	15.99														-42.4354	176.695	17.84			-42.1021	90.6932	17.84
									16.36	20.97	16.61														-62.1732	175.408	18.46			-61.5307	87.1705	18.46
									15.09	21.98	17.23														-98.9071	171.258	18.46			-97.6664	79.5802	18.46
									13.81	22.98	17.84														-454.177	140.523	29.42			-447.355	12.7253	29.42
									12.54	23.99	18.46														-533.327	113.618	35.55			-524.875	-15.6649	35.55
									12.54	24.99	18.46														-621.604	77.5602	34.82			-611.408	-49.0567	34.82
									15.37	73.51	29.42														-365.568	133.363	42.19			-360.009	21.3245	42.19
									17.86	339.99	35.55														170.938	153.306	45.78			168.322	107.581	45.78
									3.07	673.23	34.82														-29.9162	108.879	49.9			-28.9147	52.3448	49.9
									18.28	2887.6	42.19														-14.7346	-245.2	0.89			7.17702	-238.211	0.89
									18.67	4374.57	45.78														55.4755	-203.658	2.97			75.6604	-201.953	2.97
									20.63	8020.9	49.9														113.855	-176.121	5.04			132.719	-176.193	5.04
									32.42	5.01	0.89														164.15	-129.786	7.12			181.363	-137.937	7.12
									33.63	6.01	2.97														238.678	-62.9379	8.39			253.743	-85.6051	8.39
									34.84	7.02	5.04														282.841	18.3063	9.65			295.972	-28.2634	9.65
									36.04	8.02	7.12														260.57	-115.379	10.34			276.335	-117.97	10.34
									34.1	9.03	8.39														230.141	130.566	11.03			242.25	35.5487	11.03
									32.16	10.03	9.65														186.806	156.379	11.72			199.133	46	11.72
									29.98	11.04	10.34														152.155	171.166	12.41			164.745	50.7078	12.41
									27.8	12.11	11.03														114.753	184.937	13.1			127.668	54.3349	13.1
									25.62	13.06	11.72														77.0293	191.341	13.79			90.3803	53.3674	13.79
									23.44	13.93	12.41														40.0701	194.822	14.48			53.8963	50.625	14.48
									21.26	14.94	13.1														0.999877	195.022	14.75			15.3846	45.5151	14.75
									19.09	15.94	13.79														-28.0779	196.322	15.37			-13.2952	42.4335	15.37
									16.91	16.95	14.48														-55.8459	194.747	15.99			-40.6424	37.7571	15.99
									20.17	17.95	14.75														-76.2672	195.877	16.61			-60.79	35.7603	16.61
									18.9	18.96	15.37														-98.9869	194.243	17.23			-83.1576	31.6889	17.23
									17.63	19.96	15.99														-130.545	190.226	17.84			-114.196	24.902	17.84
									16.36	20.97	16.61														-152.011	188.292	18.46			-135.322	20.7883	18.46
									15.09	21.98	17.23														-168.419	185.326	18.46			-151.45	16.7558	18.46
									13.81	22.98	17.84														-530.423	114.662	29.42			-507.067	-77.1617	29.42
									12.54	23.99	18.46														-512.069	117.308	35.55			-488.992	-73.359	35.55
									12.54	24.99	18.46														-615.632	75.4207	34.82			-590.447	-113.132	34.82
									15.37	73.55	29.42														-356.1	127.663	42.19			-335.469	-45.4241	42.19
									17.86	339.99	35.55														-188.608	97.1937	45.78			-169.745	-44.0664	45.78
									3.07	673.23	34.82														-464.399	-135.427	49.9			-437.39	-233.735	49.9
									18.28	2887.6	42.19														-335.516	-341.619	0.89			-289.225	-424.289	0.89
									18.67	4374.57	45.78														-201.396	-365.593	2.97			-156.732	-420.516	2.97
									20.63	8020.9	49.9														-100.741	-368.63	5.04			-57.5647	-407.921	5.04
									32.42	5.01	0.89														-37.8636	-339.283	7.12			3.94792	-381.081	7.12
									33.63	6.01	2.97														116.73	-298.122	8.39			155.603	-333.79	8.39
									34.84	7.02	5.04														237.719	-206.576	9.65			273.374	-259.572	9.65
									36.04	8.02	7.12														260.57	-115.379	10.34			294.345	-197.639	10.34
									34.1	9.03	8.39														347.748	-35.5187	11.03			379.066	-136.411	11.03
									32.16	10.03	9.65														305.021	17.4332	11.72			336.177	-109.416	11.72
									29.98	11.04	10.34														316.762	52.9382	12.41			347.172	-85.2861	12.41
									27.8	12.11	11.03														316.3	89.5886	13.1			346.157	-62.4695	13.1
									25.62	13.06	11.72														291.212	107.155	13.79			321.16	-54.8786	13.79
									23.44	13.93	12.41														281.407	116.817	14.48			311.336	-50.0352	14.48
									21.26	14.94	13.1														204.552	141.062	14.75			235.309	-46.2359	14.75
									19.09	15.94	13.79														208.5	141.964	15.37			239.15	-44.7788	15.37
									16.91	16.95	14.48														152.814	151.932	15.99			184.184	-46.8141	15.99
									20.17	17.95	14.75														113.01	149.978	16.61			145.016	-53.7792	16.61
									18.9	18.96	15.37														109.919	153.762	17.23			141.908	-51.8181	17.23
									17.63	19.96	15.99														96.4568	159.508	17.84			128.565	-50.2163	17.84
									16.36	20.97	16.61														66.5519	164.886	18.46			99.0421	-51.267	18.46
									15.09	21.98	17.23														57.1707	158.242	18.46			89.8849	-56.5616	18.46
									13.81	22.98	17.84														-397.059	127.494	29.42			-357.107	-139.507	29.42
									12.54	23.99	18.46														-374.638	107.45	35.55			-334.523	-151.217	35.55
									12.54	24.99	18.46														-446.463	90.6803	34.82			-405.165	-169.974	34.82
									15.37	73.51	29.42														-81.5276	141.793	42.19			-46.545	-85.6388	42.19
									17.86	339.99	35.55														-304.434	-100	45.78			-261.284	-281.79	45.78
									3.07	673.23	34.82														-592.874	-26.5195	49.9			-547.307	-267.337	49.9
									18.28	2887.6	42.19														-215.776	-345.327	0.89			-176.586	-384.573	0.89
									18.67	4374.57	45.78														-76.4044	-356.386	2.97			-39.1585	-371.537	2.97
									20.63	8020.9	49.9														-10.3448	-349.612	5.04			25.7106	-356.86	5.04
									32.42	5.01	0.89														32.316	-326.404	7.12			67.3618	-336.164	7.12
									33.63	6.01	2.97														120.067	-288.93	8.39			153.188	-299.961	8.39
									34.84	7.02	5.04														224.547	-241.521	9.65			255.323	-255.033	9.65
									36.04	8.02	7.12														260.57	-115.379	10.34			288.991	-172.642	10.34
									34.1	9.03	8.39														352.337	-107.78	11.03			379.07	-152.562	11.03
									32.16	10.03	9.65														366.044	-49.8465	11.72			391.659	-114.142	11.72
									29.98	11.04	10.34														363.233	-5.00952	12.41			388.199	-86.4806	12.41
									27.8	12.11	11.03														371.201	31.8584	13.1			395.479	-62.3056	13.1
									25.62	13.06	11.72														365.722	72.7866	13.79			389.466	-37.6352	13.79
									23.44	13.93	12.41														353.042	100.009	14.48			376.563	-22.4797	14.48
									21.26	14.94	13.1														340.86	118.127	14.75			364.286	-12.9037	14.75
									19.09	15.94	13.79														296.078	138.47	15.37			319.886	-6.76026	15.37
									16.91	16.95	14.48														260.576	156.913	15.99			284.652	-0.451208	15.99
									20.17	17.95	14.75														246.018	160.813	16.61			270.247	-0.0309728	16.61
									18.9	18.96	15.37														208.919	170.619	17.23			233.567	0.703178	17.23
									17.63	19.96	15.99														199.346	173.799	17.84			224.089	1.32544	17.84
									16.36	20.97	16.61														185.252	167.222	18.46			210.284	-4.54884	18.46
									15.09	21.98	17.23														154.15	178.792	18.46			179.496	-1.97597	18.46
									13.81	22.98	17.84														-411.6	132.005	29.42			-377.079	-110.964	29.42
									12.54	23.99	18.46														-472.775	114.148	35.55			-437.007	-131.467	35.55
									12.54	24.99	18.46														-583.935	76.1713	34.82			-545.965	-170.381	34.82
									15.37	73.55	29.42														-85.0423	148.147	42.19			-55.617	-55.2303	42.19
									17.86	339.99	35.55														-213.398	-335.596	0.89			-172.396	-390.257	0.89
									3.07	673.23	34.82														-60.5833	-327.686	2.97			-21.9871	-363.837	2.97
									18.28	2887.6	42.19														41.3137	-282.495	5.04			77.6567	-320.815	5.04
									32.42	5.01	0.89														155.56	-276.394	7.12			189.994	-299.81	7.12
									33.63	6.01	2.97														235.915	-192.644	8.39			267.918	-236.935	8.39
									34.84	7.02	5.04														254.913	-74.2954	9.65			284.902	-161.299	9.65
									36.04	8.02	7.12														260.57	-115.379	10.34			290.933	-184.013	10.34
									34.1	9.03	8.39														234.767	65.2616	11.03			262.945	-77.2446	11.03
									32.16	10.03	9.65														220.191	88.7376	11.72			248.19	-64.2437	11.72
									29.98	11.04	10.34														202.493	118.787	12.41			230.307	-48.0823	12.41
									27.8	12.11	11.03														141.882	130.006	13.1			170.435	-49.6459	13.1
									25.62	13.06	11.72														95.2019	127.214	13.79			124.484	-57.8551	13.79
									23.44	13.93	12.41														85.516	134.064	14.48			114.836	-54.9292	14.48
									21.26	14.94	13.1														45.8152	147.046	14.75			75.5456	-52.5842	14.75
									19.09	15.94	13.79														-13.0174	143.031	15.37			17.6734	-63.5904	15.37
									16.91	16.95	14.48														-6.55362	141.651	15.99			24.0423	-63.3613	15.99
									20.17	17.95	14.75														-54.6905	138.654	16.61			-23.3083	-72.2441	16.61
									18.9	18.96	15.37														-84.9962	143.255	17.23			-53.2108	-73.8645	17.23
									17.63	19.96	15.99														-98.9413	131.479	17.84			-66.7799	-83.0597	17.84
									16.36	20.97	16.61														-141.114	135.299	18.46			-108.356	-86.8737	18.46
									15.09	21.98	17.23														-134.146	124.177	18.46			-101.349	-92.5843	18.46
									13.81	22.98	17.84														-516.788	77.6864	35.55			-477.404	-177.521	35.55
									12.54	23.99	18.46														-596.374	59.9271	34.82			-555.698	-197.675	34.82
									12.54	24.99	18.46														-284.754	114.767	42.19			-249.674	-118.267	42.19
									17.86	339.99	35.55														-281.904	89.6749	45.78			-246.202	-136.988	45.78
									3.07	673.23	34.82														-614.665	14.8423	49.9			-572.994	-228.645	49.9
									18.28	2887.6	42.19														-249.255	-357.112	0.89			-211.906	-382.642	0.89
									18.67	4374.57	45.78														-96.2826	-372.954	2.97			-61.0444	-370.212	2.97
									20.63	8020.9	49.9														16.0896	-358.566	5.04			49.3862	-344.95	5.04
									32.42	5.01	0.89														96.5539	-309.913	7.12			127.796	-301.966	7.12
									33.63	6.01	2.97														220.884	-260.835	8.39			249.43	-252.904	8.39
									34.84	7.02	5.04														283.574	-178.538	9.65			309.956	-193.157	9.65
									36.04	8.02	7.12														260.57	-115.379	10.34			286.39	-157.686	10.34
									34.1	9.03	8.39														338.546	-36.5108	11.03			362.029	-97.9197	11.03
									32.16	10.03	9.65														365.306	4.57031	11.72			387.758	-68.5101	11.72
									29.98	11.04	10.34														343.661	38.3436	12.41			365.952	-50.8155	12.41
									27.8	12.11	11.03														329.922	68.3486	13.1			351.973	-34.1633	13.1
									25.62	13.06	11.72														329.867	88.5085	13.79			351.61	-21.6031	13.79
									23.44	13.93	12.41														306.158	107.931	14.48			327.967	-12.911	14.48
									21.26	14.94	13.1														271.927	118.393	14.75			294.103	-11.3723	14.75
									19.09	15.94	13.79														250.252	131.135	15.37			272.582	-6.72472	15.37
									16.91	16.95	14.48														222.806	139.597	15.99			245.427	-5.42848	15.99
									20.17	17.95	14.75														204.972	138.346	16.61			227.879	-8.75245	16.61
									18.9	18.96	15.37														207.361	145.034	17.23			230.126	-4.20139	17.23
									17.63	19.96	15.99														187.99	140.068	17.84			211.117	-10.0071	17.84
									16.36	20.97	16.61														165.094	148.336	18.46			188.458	-8.30911	18.46
									15.09	21.98	17.23														142.781	142.827	18.46			166.569	-14.9897	18.46
									13.81	22.98	17.84														-181.381	144.927	29.42			-152.895	-57.8595	29.42
									12.54	23.99	18.46														-353.216	116.016	35.55			-321.696	-100.428	35.55
									12.54	24.99	18.46														-513.564	65.8468	34.82			-479.07	-152.091	34.82
									15.37	73.51	29.42														-228.389	135.039	42.19			-199.254	-68.2093	42.19
									17.86	339.99	35.55														-85.9999	115.486	45.78			-58.6493	-60.89	45.78
									3.07	673.23	34.82														-410.001	-30.4198	49.9			-375.558	-197.812	49.9
									18.28	2887.6	42.19														-275.922	-327.714	0.89			-227.777	-425.768	0.89
									18.67	4374.57	45.78														-169.864	-336.212	2.97			-123.142	-416.533	2.97
									20.63	8020.9	49.9														-103.854	-339.699	5.04			-58.1174	-408.811	5.04
									32.42	5.01	0.89														-42.9282	-317.462	7.12			1.57557	-386.593	7.12
									33.63	6.01	2.97														57.5664	-297.967	8.39			100.229	-359.845	8.39
									34.84	7.02	5.04														146.805	-247.26	9.65			187.326	-315.314	9.65
									36.04	8.02	7.12														260.57	-115.379	10.34			297.306	-216.218	10.34
									34.1	9.03	8.39														271.049	-127.863	11.03			307.871	-223.173	11.03
									32.16	10.03	9.65														301.186	-71.4182	11.72			336.702	-183.782	11.72
									29.98	11.04	10.34														334.834	-31.9547	12.41			369.229	-154.264	12.41
									27.8	12.11	11.03														329.821	9.98511	13.1			363.66	-128.889	13.1
									25.62	13.06	11.72														322.559	38.8341	13.79			356.076	-112.022	13.79
									23.44	13.93	12.41														330.912	63.7379	14.48			363.911	-95.1764	14.48
									21.26	14.94	13.1														313.394	86.3865	14.75			346.318	-83.6083	14.75
									19.09	15.94	13.79														288.843	102.039	15.37			321.911	-77.4711	15.37
									16.91	16.95	14.48														265.645	114.14	15.99			298.876	-73.1945	15.99
									20.17	17.95	14.75														227.838	124.042	16.61			261.505	-72.5633	16.61
									18.9	18.96	15.37														216.441	129.573	17.23			250.201	-70.8027	17.23
									17.63	19.96	15.99														184.116	140.719	17.84			218.216	-68.6817	17.84
									16.36	20.97	16.61														180.273	151.604	18.46			214.269	-62.4755	18.46
									15.09	21.98	17.23														159.045	144.024	18.46			193.482	-70.2856	18.46
									13.81	22.98	17.84														-295.021	119.092	29.42			-253.589	-147.756	29.42
									12.54	23.99	18.46														-423.221	92.8438	35.55			-379.416	-182.914	35.55
									12.54	24.99	18.46														-566.304	57.7342	34.82			-519.98	-223.09	34.82
									15.37	73.55	29.42														115.085	87.1758	42.19			150.861	-109.766	42.19
									17.86	339.99	35.55														130.728	12.9851	45.78			167.843	-159.132	45.78
									3.07	673.23	34.82														-458.456	-195.643	49.9			-409.385	-371.835	49.9
									18.28	2887.6	42.19														-308.425	-326.029	0.89			-260.315	-424.652	0.89
									18.67	4374.57	45.78														-107.049	-352.204	2.97			-61.587	-412.209	2.97
									20.63	8020.9	49.9														-46.7601	-345.316	5.04			-2.34985	-398.914	5.04
									32.42	5.01	0.89														30.9051	-322.867	7.12			73.7978	-373.875	7.12
									33.63	6.01	2.97														128.229	-289.069	8.39			169.128	-338.873	8.39
									34.84	7.02	5.04														204.876	-221.471	9.65			243.559	-285.448	9.65
									36.04	8.02	7.12														260.57	-115.379	10.34			296.809	-211.572	10.34
									34.1	9.03	8.39														285.988	-95.1747	11.03			321.458	-194.406	11.03
									32.16	10.03	9.65														317.977	-50.597	11.72			352.269	-161.906	11.72
									29.98	11.04	10.34														345.163	-15.6476	12.41			378.507	-136.205	12.41
									27.8	12.11	11.03														317.166	19.8398	13.1			350.411	-118.276	13.1
									25.62	13.06	11.72														322.318	53.1788	13.79			354.974	-96.72	13.79
									23.44	13.93	12.41														310.269	69.7958	14.48			342.847	-88.0072	14.48
									21.26	14.94	13.1														301.846	88.0958	14.75			334.266	-77.7202	14.75
									19.09	15.94	13.79														285.407	104.572	15.37			317.823	-69.7817	15.37
									16.91	16.95	14.48														273.092	117.217	15.99			305.495	-63.5761	15.99
									20.17	17.95	14.75														253.477	119.89	16.61			286.124	-64.5769	16.61
									18.9	18.96	15.37														237.79	135.666	17.23			270.442	-57.0542	17.23
									17.63	19.96	15.99														215.914	138.562	17.84			248.849	-58.3203	17.84
									16.36	20.97	16.61														207.356	140.608	18.46			240.375	-58.1217	18.46
									15.09	21.98	17.23														134.99	123.877	18.46			169.334	-78.6053	18.46
									13.81	22.98	17.84														-251.889	131.987	29.42			-212.064	-125.841	29.42
									12.54	23.99	18.46														-368.676	108.147	35.55			-326.51	-159.943	35.55
									12.54	24.99	18.46														-495.458	81.9604	34.82			-451.192	-191.816	34.82
									15.37	73.51	29.42														-314.749	111.774	42.19			-273.614	-148.027	42.19
									17.86	339.99	35.55														-336.945	88.0813	45.78			-294.783	-169.947	45.78
									3.07	673.23	34.82														-503.244	-67.2171	49.9			-456.035	-292.429	49.9
									18.28	2887.6	42.19														-206.527	-337.838	0.89			-157.875	-427.207	0.89
									18.67	4374.57	45.78														-85.3032	-339.87	2.97			-38.4259	-411.545	2.97
									20.63	8020.9	49.9														-8.16859	-324.552	5.04			37.2916	-390.8	5.04
									32.42	5.01	0.89														105.462	-295.673	7.12			148.797	-357.065	7.12
									33.63	6.01	2.97														195.629	-218.685	8.39			236.451	-296.466	8.39
									34.84	7.02	5.04														278.962	-135.423	9.65			317.213	-232.147	9.65
									36.04	8.02	7.12														260.57	-115.379	10.34			298.729	-221.501	10.34
									34.1	9.03	8.39														323.844	12.6699	11.03			359.115	-132.844	11.03
									32.16	10.03	9.65														289.877	57.0048	11.72			324.982	-109.98	11.72
									29.98	11.04	10.34														317.309	89.2115	12.41			351.482	-85.6973	12.41
									27.8	12.11	11.03														261.107	112.118	13.1			295.776	-79.3492	13.1
									25.62	13.06	11.72														245.576	129.285	13.79			280.189	-70.5349	13.79
									23.44	13.93	12.41														236.279	145.222	14.48			270.766	-61.656	14.48
									21.26	14.94	13.1														192.883	151.115	14.75			227.914	-63.9144	14.75
									19.09	15.94	13.79														169.274	159.179	15.37			204.521	-62.0545	15.37
									16.91	16.95	14.48														123.211	160.731	15.99			159.116	-67.4801	15.99
									20.17	17.95	14.75														78.6119	170.73	16.61			115.043	-67.6189	16.61
									18.9	18.96	15.37														54.4006	170.901	17.23			91.1747	-70.7425	17.23
									17.63	19.96	15.99														32.0248	164.21	17.84			69.2059	-77.7439	17.84
									16.36	20.97	16.61														32.1881	164.232	18.46			69.3417	-77.4416	18.46
									15.09	21.98	17.23														-9.55741	160.576	18.46			28.2745	-85.5752	18.46
									13.81	22.98	17.84														-418.777	116.322	29.42			-374.276	-169.406	29.42
									12.54	23.99	18.46														-500.402	102.946	35.55			-454.572	-188.113	35.55
									12.54	24.99	18.46														-596.927	72.1928	34.82			-549.31	-219.415	34.82
									15.37	73.51	29.42														-72.2378	127.465	42.19			-33.0675	-113.849	42.19
									17.86	339.99	35.55														40.3631	145.638	45.78			77.5739	-86.5935	45.78
									3.07	673.23	34.82														-565.443	50.6532	49.9			-518.029	-227.583	49.9
									18.28	2887.6	42.19														-252.204	-343.298	0.89			-203.216	-433.962	0.89
									18.67	4374.57	45.78														-140.963	-347.507	2.97			-93.5406	-421.329	2.97
									20.63	8020.9	49.9														-77.5172	-341.772	5.04			-31.1444	-408.702	5.04
									32.42	5.01	0.89														7.14726	-339.286	7.12			52.1838	-394.902	7.12
									33.63	6.01	2.97														74.9242	-295.142	8.39			118.24	-357.422	8.39
									34.84	7.02	5.04														163.412	-252.599	9.65			204.726	-318.181	9.65
									36.04	8.02	7.12														260.57	-115.379	10.34			298.288	-218.315	10.34
									34.1	9.03	8.39														282.939	-131.51	11.03			320.693	-226.813	11.03
									32.16	10.03	9.65														305.448	-82.9027	11.72			342.152	-193.689	11.72
									29.98	11.04	10.34														316.614	-49.7466	12.41			352.662	-171.663	12.41
									27.8	12.11	11.03														309.055	-13.4485	13.1			344.704	-150.563	13.1
									25.62	13.06	11.72														314.591	20.4414	13.79			349.656	-128.847	13.79
									23.44	13.93	12.41														324.726	46.5545	14.48			359.25	-111.249	14.48
									21.26	14.94	13.1														308.313	66.6312	14.75			342.783	-101.128	14.75
									19.09	15.94	13.79														287.795	82.9108	15.37			322.343	-94.0877	15.37
									16.91	16.95	14.48														300.615	92.7951	15.99			334.819	-86.1153	15.99
									20.17	17.95	14.75														251.318	104.258	16.61			286.117	-86.2537	16.61
									18.9	18.96	15.37														245.532	113.349	17.23			280.288	-81.5119	17.23
									17.63	19.96	15.99														233.451	116.974	17.84			268.327	-80.9208	17.84
									16.36	20.97	16.61														207.198	123.174	18.46			242.387	-80.9139	18.46
									15.09	21.98	17.23														226.422	131.629	18.46			261.18	-72.7835	18.46
									13.81	22.98	17.84														-214.618	145.067	29.42			-173.379	-127.588	29.42
									12.54	23.99	18.46														-316.829	124.18	35.55			-273.746	-155.031	35.55
									12.54	24.99	18.46														-474.612	88.6499	34.82			-428.869	-196.563	34.82
									15.37	73.55	29.42														483.856	-279.681	42.19			520.691	-288.581	42.19
									17.86	339.99	35.55														302.235	7.88131	45.78			337.434	-135.247	45.78
									3.07	673.23	34.82														-314.694	-94.4081	49.9			-268.415	-289.599	49.9
									18.28	2887.6	42.19														88.2196	-292.266	3.28667			72.9176	-74.6015	3.28667
									18.67	4374.57	45.78														217.887	-202.952	5.28667			199.19	0.323268	5.28667
									20.63	8020.9	49.9														332.686	-82.01	7.283			310.383	92.4858	7.283
									40.2	5.89	3.27														418.733	-17.13	8.09967			394.088	145.799	8.09967
									31	6.9	5.27														491.308	14.246	8.9315			465.145	175.165	8.9315
									21.8	7.9	7.27														516.453	73.3712	9.9815			489.044	215.431	9.9815
									17.7	8.91	8.08														535.846	90.2196	11.0211			507.848	229.031	11.0211
									13.6	9.91	8.9														498.913	154.562	11.3255			470.381	264.965	11.3255
									11.75	10.92	9.95														519.842	167.467	11.6269			490.812	275.899	11.6269
									9.9	11.92	11														523.359	158.266	11.9313			494.56	269.316	11.9313
									8.05	12.79	12.05														516.537	177.887	12.2327			487.507	280.953	12.2327
									6.2	13.8	13.1														523.59	195.541	12.5371			494.155	293.259	12.5371
									4.35	14.8	14.15														546.815	169.127	12.8385			517.455	279.899	12.8385
									2.5	15.8	15.2														525.099	222.951	13.1429			495.107	311.667	13.1429
									0.65	16.81	16.25														531.766	207.998	13.4443			502.016	302.186	13.4443
									16.4	17.81	12.81														534.402	222.761	13.7487			504.448	311.227	13.7487
									17.48	18.82	13.11														515.948	228.209	14.0501			486.118	312.635	14.0501
									18.57	19.82	13.41														549.618	197.37	14.3545			519.763	298.116	14.3545
									19.65	20.83	13.71														506.382	164.131	14.6508			477.577	272.166	14.6508
									20.73	21.83	14.01														418.219	81.9207	14.943			391.975	208.734	14.943
									21.82	22.84	14.32														-228.733	152.522	26.3067			-246.376	161.291	26.3067
									22.9	23.84	14.62														-377.96	125.829	33.5467			-393.058	124.791	33.5467
									22.9	24.85	14.62														-623.916	41.3974	38.6067			-634.421	41.9518	38.6067
									25	73.53	26.31														-509.226	90.7319	36.2			-522.185	88.7235	36.2
									25.9	339.22	33.55														-398.222	83.1481	41.2333			-412.651	98.8193	41.2333
									2.1	672.39	38.61														-469.981	-21.1656	46.2333			-481.633	22.3949	46.2333
									18.2	2886.77	36.2														35.1098	-240.96	3.28667			23.3103	-73.9191	3.28667
									14.7	4373.92	41.23														107.792	-183.736	5.28667			93.9651	-27.2844	5.28667
									40.2	5.89	3.27														272.18	-91.6088	7.283			254.539	52.7565	7.283
									31	6.9	5.27														331.853	-21.0004	8.09967			312.296	104.644	8.09967
									21.8	7.9	7.27														366.195	20.9786	8.9315			345.451	135.978	8.9315
									17.7	8.91	8.08														378.21	71.7726	9.9815			356.514	169.302	9.9815
									13.6	9.91	8.9														393.866	88.1976	11.0211			371.687	181.724	11.0211
									11.75	10.92	9.95														374.919	115.792	11.3255			352.609	196.252	11.3255
									9.9	11.92	11														391.864	149.447	11.6269			368.745	220.091	11.6269
									8.05	12.79	12.05														387.557	133.191	11.9313			364.791	208.966	11.9313
									6.2	13.8	13.1														395.312	155.221	12.2327			372.086	223.827	12.2327
									4.35	14.8	14.15														353.099	155.65	12.5371			330.493	218.265	12.5371
									2.5	15.81	15.2														403.789	157.885	12.8385			380.389	226.843	12.8385
									0.65	16.81	16.25														341.187	158.056	13.1429			318.727	218.141	13.1429
									16.4	17.81	12.81														363.889	170.394	13.4443			340.851	229.494	13.4443
									17.48	18.82	13.11														369.024	171.641	13.7487			345.94	230.568	13.7487
									18.57	19.82	13.41														345.931	187.349	14.0501			322.972	236.937	14.0501
									19.65	20.83	13.71														339.692	186.765	14.3545			316.766	236.305	14.3545
									20.73	21.83	14.01														301.686	167.574	14.6508			279.707	218.125	14.6508
									21.82	22.84	14.32														362.181	41.6634	14.943			341.202	148.152	14.943
									22.9	23.84	14.62														-294.698	103.952	26.3067			-307.36	100.817	26.3067
									22.9	24.85	14.62														-433.463	105.907	33.5467			-444.245	84.4768	33.5467
									25	73.53	26.31														-617.691	48.0706	38.6067			-625.044	24.8359	38.6067
									25.9	339.22	33.55														-9.05527	154.986	36.2			-26.728	172.495	36.2
									2.1	672.39	38.61														-237.446	99.5725	41.2333			-250.841	105.536	41.2333
									18.2	2886.77	36.2														-395.084	-59.8237	46.2333			-403.274	-21.0458	46.2333
									14.7	4373.92	41.23														42.8397	-177.294	3.28667			21.7824	4.32554	3.28667
									20.97	8020.17	46.23														204.415	-143.26	5.28667			180.376	48.9021	5.28667
									40.2	5.89	3.27														338.699	-43.5524	7.283			311.056	130.964	7.283
									31	6.9	5.27														375.601	61.6065	8.09967			345.712	202.753	8.09967
									21.8	7.9	7.27														397.684	133.03	8.9315			366.365	250.555	8.9315
									17.7	8.91	8.08														383.089	182.593	9.9815			351.218	279.615	9.9815
									13.6	9.91	8.9														428.849	156.066	11.0211			396.689	269.569	11.0211
									11.75	10.92	9.95														406.709	172.071	11.3255			374.7	275.876	11.3255
									9.9	11.92	11														382.623	210.708	11.6269			350.372	296.798	11.6269
									8.05	12.79	12.05														349.17	229.434	11.9313			317.097	304.13	11.9313
									6.2	13.8	13.1														379.295	225.288	12.2327			346.793	306.183	12.2327
									4.35	14.8	14.15														335.713	254.847	12.5371			303.388	318.72	12.5371
									2.5	15.8	15.2														360.968	222.082	12.8385			328.824	301.315	12.8385
									0.65	16.81	16.25														323.205	276.812	13.1429			290.697	331.031	13.1429
									16.4	17.81	12.81														348.322	239.973	13.4443			316.04	311.198	13.4443
									17.48	18.82	13.11														308.313	273.06	13.7487			276.155	326.053	13.7487
									18.57	19.82	13.41														304.954	252.334	14.0501			273.218	312.007	14.0501
									19.65	20.83	13.71														345.778	245.505	14.3545			313.498	313.855	14.3545
									20.73	21.83	14.01														375.969	183.076	14.6508			344.19	279.055	14.6508
									21.82	22.84	14.32														350.172	101.157	14.943			320.093	223.622	14.943
									22.9	23.84	14.62														-311.505	89.7853	26.3067			-331.839	127.06	26.3067
									22.9	24.85	14.62														-383.158	115.112	33.5467			-402.934	134.094	33.5467
									25	73.53	26.31														-612.069	41.1756	38.6067			-627.551	58.7361	38.6067
									25.9	339.22	33.55														371.835	-89.2013	36.2			344.066	110.865	36.2
									2.1	672.39	38.61														-43.0929	124.364	41.2333			-67.9148	185.671	41.2333
									18.2	2886.77	36.2														-186.866	-25.1487	46.2333			-206.809	66.8923	46.2333
									14.7	4373.92	41.23														35.4794	-288.209	3.08334			49.3653	-210.6	3.08334
									20.97	8020.17	46.23														103.404	-230.889	6.00037			115.223	-163.145	6.00037
									33.03	5.89	3.05														216.162	-205.54	8.93361			225.728	-129.394	8.93361
									33.59	6.9	5.97														280.321	-150.251	11.2026			288.064	-85.4775	11.2026
									34.16	7.9	8.89														341.983	-48.7424	13.4334			347.232	-13.3367	13.4334
									33.08	8.91	11.16														371.093	15.6555	13.6692			374.929	30.9448	13.6692
									32	9.91	13.43														391.723	84.9517	13.928			394.158	77.4651	13.928
									30.18	10.92	13.66														367.409	130.943	14.3608			369.556	102.243	14.3608
									28.36	11.92	13.9														341.877	166.624	14.7892			343.836	121.153	14.7892
									26.54	12.79	14.13														331.53	195.951	15.222			333.159	138.399	15.222
									24.71	13.8	14.37														295.919	234.061	15.6504			297.469	157.483	15.6504
									22.89	14.8	14.61														286.498	235.601	16.0832			288.198	156.826	16.0832
									21.07	15.81	14.84														242.207	261.793	16.5116			244.145	167.206	16.5116
									19.25	16.81	15.08														216.798	238.88	16.9444			219.521	148.671	16.9444
									23.06	17.81	16.47														222.069	229.756	17.3728			224.89	143.442	17.3728
									22.17	18.82	16.9														170.954	262.975	17.8056			173.888	158.336	17.8056
									21.29	19.82	17.33														188.194	244.492	18.234			191.25	148.272	18.234
									20.41	20.83	17.75														141.645	255.922	18.6668			145.234	148.848	18.6668
									19.52	21.83	18.18														137.46	205.827	19.0612			141.814	117.567	19.0612
									18.64	22.84	18.61														230.137	27.8593	19.2469			235.787	19.7884	19.2469
									17.76	23.84	19.04														-305.714	40.0959	26.4672			-292.273	-47.4918	26.4672
									17.76	24.85	19.04														-480.784	103.16	39.9909			-465.783	-31.9216	39.9909
									20.84	73.53	26.47														-574.511	68.2916	41.52			-557.614	-66.4332	41.52
									17.57	339.22	39.99														-30.3228	138.76	43.84			-22.3809	51.1357	43.84
									1.54	672.39	41.52														-129.133	119.619	45.2434			-119.242	23.174	45.2434
									19.17	2886.77	43.84														114.873	-97.1718	3.08334			89.4516	63.4389	3.08334
									17.86	4373.92	45.24														165.038	-22.7153	6.00037			137.522	119.424	6.00037
									20.36	8020.17	53.63														214.548	39.6531	8.93361			185.276	166.232	8.93361
									33.03	5.89	3.05														136.155	145.712	11.2026			106.368	222.184	11.2026
									33.59	6.9	5.97														108.193	215.368	13.4334			77.6705	262.638	13.4334
									34.16	7.9	8.89														29.9668	209.471	13.6692			0.772117	247.281	13.6692
									33.08	8.91	11.16														-49.1025	182.853	13.928			-76.6778	219.363	13.928
									32	9.91	13.43														-106.998	213.315	14.3608			-134.203	230.356	14.3608
									30.18	10.92	13.66														-172.707	218.734	14.7892			-198.989	224.304	14.7892
									28.36	11.92	13.9														-196.27	225.203	15.222			-222.336	225.402	15.222
									26.54	12.79	14.13														-209.103	227.031	15.6504			-235.004	224.683	15.6504
									24.71	13.8	14.37														-218.659	184.879	16.0832			-243.764	196.981	16.0832
									22.89	14.8	14.61														-227.011	167.423	16.5116			-251.652	184.171	16.5116
									21.07	15.81	14.84														-269.802	229.678	16.9444			-294.883	218.16	16.9444
									19.25	16.81	15.08														-270.497	193.179	17.3728			-294.929	194.504	17.3728
									23.06	17.81	16.47														-270.641	198.733	17.8056			-295.157	198.003	17.8056
									22.17	18.82	16.9														-324.355	191.459	18.234			-347.886	185.221	18.234
									21.29	19.82	17.33														-321.906	204.629	18.6668			-345.761	194.587	18.6668
									20.41	20.83	17.75														-343.371	170.948	19.0612			-366.355	170.209	19.0612
									19.52	21.83	18.18														-365.776	110.688	19.2469			-387.61	130.474	19.2469
									18.64	22.84	18.61														-555.696	69.6702	26.4672			-574.109	78.7329	26.4672
									17.76	23.84	19.04														64.1314	171.258	39.9909			35.3279	224.307	39.9909
									17.76	24.85	19.04														422.97	2.80136	41.52			391.464	168.611	41.52
									20.84	73.53	26.47														402.628	-195.738	43.84			374.385	42.6503	43.84
									17.57	339.22	39.99														462.187	-172.15	45.2434			433.087	61.083	45.2434
									33.03	5.89	3.05														153.213	-129.014	53.6333			128.529	39.1263	53.6333
									33.59	6.9	5.97														82.7557	-139.076	3.08334			58.079	45.3881	3.08334
									34.16	7.9	8.89														150.787	-93.683	6.00037			124.394	83.4832	6.00037
									33.08	8.91	11.16														225.295	-9.90909	8.93361			196.461	146.738	8.93361
									32	9.91	13.43														215.926	69.7586	11.2026			186.113	194.145	11.2026
									30.18	10.92	13.66														156.432	185.373	13.4334			125.724	258.101	13.4334
									28.36	11.92	13.9														105.367	217.594	13.6692			74.8827	271.372	13.6692
									26.54	12.79	14.13														37.9944	220.97	13.928			8.51151	263.529	13.928
									24.71	13.8	14.37														-6.43999	206.87	14.3608			-34.9877	248.024	14.3608
									22.89	14.8	14.61														-67.9594	214.775	14.7892			-95.8208	245.437	14.7892
									21.07	15.81	14.84														-138.843	233.758	15.222			-165.945	247.464	15.222
									19.25	16.81	15.08														-167.974	203.408	15.6504			-194.143	224.164	15.6504
									23.06	17.81	16.47														-249.564	230.585	16.0832			-274.987	230.157	16.0832
									22.17	18.82	16.9														-263.797	218.114	16.5116			-288.789	220.062	16.5116
									21.29	19.82	17.33														-317.083	233.496	16.9444			-341.565	222.673	16.9444
									20.41	20.83	17.75														-303.523	204.697	17.3728			-327.709	206.031	17.3728
									19.52	21.83	18.18														-339.691	228.952	17.8056			-363.727	216.241	17.8056
									18.64	22.84	18.61														-330.741	173.099	18.234			-354.019	182.398	18.234
									17.76	23.84	19.04														-343.873	222.03	18.6668			-367.747	211.444	18.6668
									17.76	24.85	19.04														-406.313	187.144	19.0612			-428.749	181.256	19.0612
									20.84	73.53	26.47														-416.407	141.374	19.2469			-437.98	151.144	19.2469
									17.57	339.22	39.99														-674.394	69.5313	26.4672			-691.133	71.2355	26.4672
									1.54	672.39	41.52														326.137	167.76	39.9909			293.05	272.122	39.9909
									19.17	2886.77	43.84														107.675	-236.608	3.08334			94.0787	-54.4509	3.08334
									33.03	5.89	3.05														127.318	-140.25	6.00037			111.81	10.2666	6.00037
									33.59	6.9	5.97														182.849	-99.6606	8.93361			165.73	45.3774	8.93361
									34.16	7.9	8.89														222.067	-26.6405	11.2026			203.116	98.0315	11.2026
									33.08	8.91	11.16														255.523	58.2514	13.4334			234.65	157.167	13.4334
									32	9.91	13.43														265.731	91.7613	13.6692			244.104	180.426	13.6692
									30.18	10.92	13.66														218.208	93.073	13.8839			197.315	174.198	13.8839
									28.36	11.92	13.9														169.756	109.21	14.3565			149.282	178.156	14.3565
									26.54	12.79	14.13														168.95	160.822	14.7892			147.6	211.29	14.7892
									24.71	13.8	14.37														142.813	153.326	15.222			122.048	202.274	15.222
									22.89	14.8	14.61														151.506	169.587	15.6504			130.289	214.396	15.6504
									21.07	15.8	14.84														148.229	149.735	16.0832			127.411	201.088	16.0832
									19.25	16.81	15.08														107.807	175.748	16.5116			87.1433	212.246	16.5116
									23.06	17.81	16.47														85.4033	208.163	16.9444			64.6135	228.984	16.9444
									22.17	18.82	16.9														80.664	181.508	17.3728			60.3108	212.001	17.3728
									21.29	19.82	17.33														34.1805	210.925	17.8056			14.1157	223.496	17.8056
									20.41	20.83	17.75														45.8635	212.439	18.234			25.6101	225.986	18.234
									19.52	21.83	18.18														-22.0887	180.424	18.6668			-40.9104	197.171	18.6668
									18.64	22.84	18.61														-30.3489	199.95	19.0612			-49.3457	208.143	19.0612
									17.76	23.84	19.04														-17.9509	178.444	19.2484			-36.8266	196.666	19.2484
									17.76	24.85	19.04														-273.298	1.40579	26.4672			-285.625	50.048	26.4672
									20.84	73.53	26.47														-375.083	98.9314	39.9909			-387.464	97.435	39.9909
									17.57	339.22	39.99														-510.451	47.9193	41.52			-520.166	48.1555	41.52
									1.54	672.39	41.52														-136.418	134.194	43.84			-152.848	152.378	43.84
									19.17	2886.77	43.84														-272.991	105.203	45.2434			-286.961	115.34	45.2434
									17.86	4373.92	45.24														-478.728	42.2198	53.6333			-488.824	49.0158	53.6333
									20.36	8020.17	53.63														-105.248	-368.587	3.08334			-60.2041	-416.525	3.08334
									33.03	5.89	3.05														1.2989	-379.543	6.00037			44.9226	-408.393	6.00037
									33.59	6.9	5.97														76.1271	-361.081	8.93361			118.334	-386.2	8.93361
									34.16	7.9	8.89														171.94	-322.735	11.2026			212.119	-348.754	11.2026
									33.08	8.91	11.16														298.681	-245.092	13.4334			335.775	-282.501	13.4334
									32	9.91	13.43														388.258	-152.49	13.6692			422.651	-212.617	13.6692
									30.18	10.92	13.66														433.769	-63.6137	13.928			466.055	-150.078	13.928
									28.36	11.92	13.9														448.451	-3.1135	14.3608			479.607	-110.401	14.3608
									26.54	12.79	14.13														506.786	41.4624	14.7892			536.456	-74.9932	14.7892
									24.71	13.8	14.37														425.033	120.049	15.222			454.722	-37.4107	15.222
									22.89	14.8	14.61														463.59	88.6382	15.6504			493.196	-51.6888	15.6504
									21.07	15.81	14.84														438.224	146.293	16.0832			467.326	-19.2198	16.0832
									19.25	16.81	15.08														414.842	197.602	16.5116			443.473	9.85092	16.5116
									23.06	17.81	16.47														424.539	180.283	16.9444			453.285	0.508373	16.9444
									22.17	18.82	16.9														418.577	165.48	17.3728			447.655	-9.77212	17.3728
									21.29	19.82	17.33														423.772	212.798	17.8056			452.045	20.5469	17.8056
									20.41	20.83	17.75														342.429	261.273	18.234			371.181	39.3381	18.234
									19.52	21.83	18.18														370.875	213.159	18.6668			399.971	13.0374	18.6668
									18.64	22.84	18.61														316.244	241.658	19.0612			345.613	24.1816	19.0612
									17.76	23.84	19.04														268.802	161.202	19.2469			300.096	-32.5629	19.2469
									17.76	24.85	19.04														-65.2619	60.3982	26.4672			-27.6855	-139.63	26.4672
									20.84	73.53	26.47														-423.91	124.089	39.9909			-382.006	-149.844	39.9909
									17.57	339.22	39.99														-399.752	105.379	41.52			-357.958	-157.715	41.52
									1.54	672.39	41.52														48.1367	141.722	43.84			82.5435	-70.1809	43.84
									19.17	2886.77	43.84														15.978	102.209	45.2434			51.9603	-105.265	45.2434
									17.86	4373.92	45.24														-485.446	-36.7311	53.6333			-439.857	-262.437	53.6333
									20.36	8020.17	53.63														-58.9815	-358.004	3.08334			-16.5204	-398.85	3.08334
									33.03	5.89	3.05														22.8243	-336.435	6.00037			63.7412	-373.909	6.00037
									33.59	6.9	5.97														115.348	-283.36	8.93361			154.01	-327.08	8.93361
									34.16	7.9	8.89														246.192	-220.609	11.2026			281.944	-269.576	11.2026
									33.08	8.91	11.16														316.746	-116.369	13.4334			349.901	-195.071	13.4334
									32	9.91	13.43														380.483	-56.0342	13.6692			411.76	-148.465	13.6692
									30.18	10.92	13.66														380.944	30.8737	13.928			410.906	-94.3825	13.928
									28.36	11.92	13.9														373.504	100.531	14.3608			402.481	-51.608	14.3608
									26.54	12.79	14.13														382.715	117.09	14.7892			411.308	-40.0624	14.7892
									24.71	13.8	14.37														307.224	184.134	15.222			335.926	-8.84336	15.222
									22.89	14.8	14.61														288.481	178.791	15.6504			317.568	-15.1118	15.6504
									21.07	15.8	14.84														193.989	245.546	16.0832			223.409	13.8985	16.0832
									19.25	16.81	15.08														213.616	196.528	16.5116			243.556	-14.5428	16.5116
									23.06	17.81	16.47														127.37	234.019	16.9444			157.97	-2.71458	16.9444
									22.17	18.82	16.9														96.77	211.743	17.3728			128.224	-21.4378	17.3728
									21.29	19.82	17.33														53.5638	254.9	17.8056			84.9259	0.111144	17.8056
									20.41	20.83	17.75														69.3595	233.568	18.234			100.851	-11.2863	18.234
									19.52	21.83	18.18														-50.0786	263.294	18.6668			-17.36	-8.50595	18.6668
									18.64	22.84	18.61														6.01237	193.115	19.0612			38.9554	-44.3475	19.0612
									17.76	23.84	19.04														-98.0036	170.04	19.2469			-63.1774	-73.1384	19.2469
									17.76	24.85	19.04														-508.676	44.9456	26.4672			-465.896	-207.955	26.4672
									20.84	73.53	26.47														-561.371	82.9799	39.9909			-518.384	-191.792	39.9909
									17.57	339.22	39.99														143.807	-442.837	41.52			184.746	-425.827	41.52
									1.54	672.39	41.52														-100.813	-296.155	3.08334			-71.8197	-305.259	3.08334
									19.17	2886.77	43.84														7.47656	-296.249	6.00037			34.8074	-289.533	6.00037
									17.86	4373.92	45.24														92.7306	-224.184	8.93361			117.675	-232.503	8.93361
									33.03	5.89	3.05														229.892	-137.999	11.2026			251.48	-159.558	11.2026
									33.59	6.9	5.97														270.694	-41.5724	13.4334			290.168	-93.3949	13.4334
									34.16	7.9	8.89														286.353	46.9637	13.6692			304.246	-36.024	13.6692
									33.08	8.91	11.16														296.842	78.5441	13.928			314.137	-15.2826	13.928
									32	9.91	13.43														232.065	121.986	14.3608			249.709	2.24561	14.3608
									30.18	10.92	13.66														206.919	164.786	14.7892			224.267	25.6123	14.7892
									28.36	11.92	13.9														181.547	179.617	15.222			199.131	30.4495	15.222
									26.54	12.79	14.13														138.82	164.415	15.6504			157.301	14.6718	15.6504
									24.71	13.8	14.37														85.7828	217.142	16.0832			104.181	40.7322	16.0832
									22.89	14.8	14.61														41.98	177.916	16.5116			61.713	9.26037	16.5116
									21.07	15.8	14.84														-4.53554	231.18	16.9444			15.0114	36.6325	16.9444
									19.25	16.81	15.08														19.1446	202.149	17.3728			38.7714	21.927	17.3728
									23.06	17.81	16.47														-28.7413	200.244	17.8056			-8.28504	13.1109	17.8056
									22.17	18.82	16.9														-40.8054	199.433	18.234			-20.1753	11.103	18.234
									21.29	19.82	17.33														-33.0304	231.874	18.6668			-13.082	33.1007	18.6668
									20.41	20.83	17.75														-105.373	206.471	19.0612			-83.9092	6.57317	19.0612
									19.52	21.83	18.18														-193.784	139.206	19.2469			-169.956	-47.8803	19.2469
									18.64	22.84	18.61														-534.262	42.21	26.4672			-503.992	-154.896	26.4672
									17.76	23.84	19.04														-374.888	56.1898	39.9909			-347.223	-123.944	39.9909
									17.76	24.85	19.04														-627.25	57.267	41.52			-596.067	-155.939	41.52
									20.84	73.53	26.47														-460.888	96.4607	43.84			-432.893	-106.728	43.84
									17.57	339.22	39.99														0.967584	-346.673	3.08334			38.2715	-363.64	3.08334
									1.54	672.39	41.52														60.8444	-304.128	6.00037			96.5827	-328.408	6.00037
									19.17	2886.77	43.84														187.605	-236.858	8.93361			220.32	-267.591	8.93361
									17.86	4373.92	45.24														333.724	-124.423	11.2026			362.495	-176.26	11.2026
									33.03	5.89	3.05														399.069	17.9242	13.4334			424.63	-77.4307	13.4334
									33.59	6.9	5.97														375.199	117.789	13.6692			399.49	-17.4098	13.6692
									34.16	7.9	8.89														359.11	167.591	13.928			382.888	11.4593	13.928
									33.08	8.91	11.16														353.165	190.275	14.3608			376.642	25.3059	14.3608
									32	9.91	13.43														266.655	216.183	14.7892			290.994	29.6786	14.7892
									30.18	10.92	13.66														232.182	251.695	15.222			256.439	47.4664	15.222
									28.36	11.92	13.9														166.41	254.447	15.6504			191.715	38.9514	15.6504
									26.54	12.79	14.13														147.839	258.825	16.0832			173.319	39.4132	16.0832
									24.71	13.8	14.37														124.143	255.036	16.5116			150.025	33.8491	16.5116
									22.89	14.8	14.61														92.768	293.04	16.9444			118.491	53.6029	16.9444
									21.07	15.8	14.84														102.856	243.005	17.3728			129.274	22.9915	17.3728
									19.25	16.81	15.08														45.3155	266.685	17.8056			72.1657	30.2508	17.8056
									23.06	17.81	16.47														-7.58879	306.757	18.234			19.4542	47.7818	18.234
									22.17	18.82	16.9														35.5671	213.915	18.6668			63.4694	-4.92592	18.6668
									21.29	19.82	17.33														-54.1471	231.792	19.0612			-25.1769	-6.44103	19.0612
									20.41	20.83	17.75														-143.731	149.075	19.2469			-112.194	-70.3241	19.2469
									19.52	21.83	18.18														-399.551	104.477	26.4672			-363.786	-131.166	26.4672
									18.64	22.84	18.61														-526.079	91.3148	39.9909			-488.243	-157.067	39.9909
									17.76	23.84	19.04														-613.944	52.9975	41.52			-574.319	-192.106	41.52
									17.76	24.85	19.04														-223.824	98.0496	43.84			-190.68	-109.4	43.84
									20.84	73.53	26.47														-76.6016	-4.74435	45.2434			-43.451	-160.399	45.2434
									17.57	339.22	39.99														-183.214	-328.409	3.08334			-145.096	-364.599	3.08334
									1.54	672.39	41.52														-106.372	-333.545	6.00037			-69.3342	-356.832	6.00037
									19.17	2886.77	43.84														13.32	-315.866	8.93361			48.2203	-327.979	8.93361
									17.86	4373.92	45.24														145.149	-254.186	11.2026			177.103	-270.591	11.2026
									20.36	8020.17	53.63														243.247	-176.612	13.4334			272.49	-207.761	13.4334
									33.03	5.89	3.05														301.32	-84.6925	13.6692			328.258	-141.887	13.6692
									33.59	6.9	5.97														348.333	-15.4603	13.928			373.524	-92.1476	13.928
									34.16	7.9	8.89														360.678	30.8882	14.3608			384.969	-61.3876	14.3608
									33.08	8.91	11.16														407.194	39.2005	14.7892			430.687	-49.8539	14.7892
									32	9.91	13.43														360.501	113.383	15.222			383.582	-10.2253	15.222
									30.18	10.92	13.66														331.314	154.556	15.6504			354.14	11.9315	15.6504
									28.36	11.92	13.9														300.392	183.554	16.0832			323.25	25.5112	16.0832
									26.54	12.79	14.13														275.325	237.023	16.5116			297.674	56.033	16.5116
									24.71	13.8	14.37														280.804	207.165	16.9444			303.526	38.2298	16.9444
									22.89	14.8	14.61														244.452	226.602	17.3728			267.452	44.9045	17.3728
									21.07	15.8	14.84														200.233	225.321	17.8056			223.978	37.3382	17.8056
									19.25	16.81	15.08														201.962	250.016	18.234			225.251	53.4346	18.234
									23.06	17.81	16.47														192.644	226.105	18.6668			216.43	37.2525	18.6668
									22.17	18.82	16.9														132.071	256.991	19.0612			156.295	48.0562	19.0612
									21.29	19.82	17.33														91.22	176.843	19.2469			117.223	-7.22718	19.2469
									20.41	20.83	17.75														-358.899	133.063	26.4672			-325.762	-94.9467	26.4672
									19.52	21.83	18.18														-463.39	104.08	39.9909			-428.242	-127.868	39.9909
									18.64	22.84	18.61														-617.778	66.9649	41.52			-579.879	-171.301	41.52
									17.76	23.84	19.04														23.314	161.067	43.84			50.3414	-23.9753	43.84
									17.76	24.85	19.04														-100.185	67.1981	45.2434			-69.5495	-103.849	45.2434
									20.84	73.53	26.47														-452.069	-182.732	53.6333			-412.013	-313.464	53.6333
									17.57	339.22	39.99														120.068	-290.018	3.08334			118.608	-134.717	3.08334
									1.54	672.39	41.52														173.143	-228.282	6.00037			169.931	-88.4673	6.00037
									19.17	2886.77	43.84														257.024	-186.477	8.93361			251.825	-49.5734	8.93361
									17.86	4373.92	45.24														338.146	-55.822	11.2026			329.774	42.9778	11.2026
									33.03	5.89	3.05														332.174	81.035	13.4334			321.745	128.017	13.4334
									33.59	6.9	5.97														335.906	168.902	13.6692			324.15	182.763	13.6692
									34.16	7.9	8.89														200.217	197.036	13.928			190.045	181.373	13.928
									33.08	8.91	11.16														147.617	223.435	14.3608			137.767	191.146	14.3608
									32	9.91	13.43														88.8784	233.162	14.7892			79.7558	188.971	14.7892
									30.18	10.92	13.66														24.2478	256.867	15.222			15.6707	195.35	15.222
									28.36	11.92	13.9														-39.476	228.049	15.6504			-46.6571	168.457	15.6504
									26.54	12.79	14.13														-68.6564	257.923	16.0832			-75.9297	183.69	16.0832
									24.71	13.8	14.37														-58.5342	225.12	16.5116			-65.3839	163.958	16.5116
									22.89	14.8	14.61														-129.391	229.651	16.9444			-135.317	157.524	16.9444
									21.07	15.81	14.84														-115.626	228.129	17.3728			-121.725	158.445	17.3728
									19.25	16.81	15.08														-179.041	227.344	17.8056			-184.185	149.083	17.8056
									23.06	17.81	16.47														-160.437	203.059	18.234			-165.453	136.245	18.234
									22.17	18.82	16.9														-236.417	220.569	18.6668			-240.568	136.434	18.6668
									21.29	19.82	17.33														-197.121	168.851	19.0612			-201.101	110.045	19.0612
									20.41	20.83	17.75														-309.408	144.291	19.2469			-311.468	80.2627	19.2469
									19.52	21.83	18.18														-641.437	47.0904	26.4672			-636.771	-30.3925	26.4672
									18.64	22.84	18.61														-642.038	82.8644	39.9909			-637.784	-10.0193	39.9909
									17.76	23.84	19.04														-287.202	135.605	41.52			-289.221	74.9243	41.52
									17.76	24.85	19.04														398.196	-16.9825	43.84			388.402	74.7543	43.84
									20.84	73.53	26.47														409.507	-191.574	45.2434			402.699	-38.4837	45.2434
									17.57	339.22	39.99														-418.075	-264.338	53.6333			-411.254	-202.217	53.6333
									1.54	672.39	41.52														40.8032	-276.078	3.08334			54.1485	-201.594	3.08334
									19.17	2886.77	43.84														117.035	-227.239	6.00037			128.393	-159.184	6.00037
									17.86	4373.92	45.24														190.5	-165.483	8.93361			199.711	-108.998	8.93361
									20.36	8020.17	53.63														249.655	-52.2379	11.2026			256.168	-28.9739	11.2026
									33.03	5.89	3.05														297.24	20.1178	13.4334			301.932	23.0501	13.4334
									33.59	6.9	5.97														276.997	109.922	13.6692			280.487	77.658	13.6692
									34.16	7.9	8.89														227.335	155.164	13.928			230.85	99.2165	13.928
									33.08	8.91	11.16														161.594	176.296	14.3608			165.807	102.899	14.3608
									32	9.91	13.43														96.2683	211.293	14.7892			100.845	116.282	14.7892
									30.18	10.92	13.66														89.08	200.312	15.222			93.9687	108.077	15.222
									28.36	11.92	13.9														33.9606	229.937	15.6504			39.1493	119.532	15.6504
									26.54	12.79	14.13														-20.4839	213.943	16.0832			-14.2179	101.713	16.0832
									24.71	13.8	14.37														-64.2996	194.434	16.5116			-57.1014	83.6178	16.5116
									22.89	14.8	14.61														-127.9	249.909	16.9444			-120.655	109.899	16.9444
									21.07	15.81	14.84														-140.518	217.233	17.3728			-132.609	88.0275	17.3728
									19.25	16.81	15.08														-152.367	205.62	17.8056			-144.121	79.346	17.8056
									23.06	17.81	16.47														-166.872	225.762	18.234			-158.698	89.639	18.234
									22.17	18.82	16.9														-238.85	238.721	18.6668			-229.824	87.856	18.6668
									21.29	19.82	17.33														-222.081	175.447	19.0612			-212.277	50.1724	19.0612
									20.41	20.83	17.75														-334.784	136.709	19.2469			-322.787	10.9621	19.2469
									19.52	21.83	18.18														-618.397	61.6299	26.4672			-601.128	-74.4464	26.4672
									18.64	22.84	18.61														-424.258	108.368	39.9909			-410.602	-18.2389	39.9909
									17.76	23.84	19.04														-530.081	73.0222	41.52			-514.453	-53.4784	41.52
									17.76	24.85	19.04														428.271	-26.3608	43.84			431.907	9.98545	43.84
									20.84	73.53	26.47														291.043	-243.258	45.2434			301.173	-158.282	45.2434
									17.57	339.22	39.99														-117.995	-272.259	53.6333			-101.551	-230.979	53.6333
									1.54	672.39	41.52														-121.73	-341.211	3.08334			-79.8789	-389.795	3.08334
									19.17	2886.77	43.84														-54.7867	-338.643	6.00037			-13.9636	-378.909	6.00037
									17.86	4373.92	45.24														14.966	-303.34	8.93361			54.1624	-346.615	8.93361
									20.36	8020.17	53.63														116.195	-264.199	11.2026			153.287	-308.087	11.2026
									33.03	5.89	3.05														204.088	-175.759	13.4334			238.588	-241.399	13.4334
									33.59	6.9	5.97														285.366	-96.5559	13.6692			317.457	-180.809	13.6692
									34.16	7.9	8.89														327.572	-40.2631	13.928			358.239	-140.366	13.928
									33.08	8.91	11.16														311.913	32.9471	14.3608			341.652	-96.5124	14.3608
									32	9.91	13.43														320.373	88.7401	14.7892			349.146	-60.6092	14.7892
									30.18	10.92	13.66														305.448	135.256	15.222			333.709	-33.4362	15.222
									28.36	11.92	13.9														241.029	155.147	15.6504			269.952	-30.043	15.6504
									26.54	12.79	14.13														248.999	187.096	16.0832			277.275	-8.66936	16.0832
									24.71	13.8	14.37														211.632	197.394	16.5116			240.368	-8.10414	16.5116
									22.89	14.8	14.61														176.634	219.653	16.9444			205.55	0.939956	16.9444
									21.07	15.8	14.84														185.113	215.221	17.3728			213.987	-0.800643	17.3728
									19.25	16.81	15.08														124.344	208.051	17.8056			154.272	-14.2302	17.8056
									23.06	17.81	16.47														85.8151	209.112	18.234			116.338	-19.2427	18.234
									22.17	18.82	16.9														102.567	230.758	18.6668			132.504	-3.35891	18.6668
									21.29	19.82	17.33														11.7094	197.621	19.0612			43.5249	-36.9334	19.0612
									20.41	20.83	17.75														-63.9076	191.139	19.2469			-30.97	-50.5453	19.2469
									19.52	21.83	18.18														-479.215	111.478	26.4672			-439.007	-157.051	26.4672
									18.64	22.84	18.61														-521.237	95.4244	39.9909			-480.21	-172.437	39.9909
									17.76	23.84	19.04														-624.139	71.7393	41.52			-581.515	-198.088	41.52
									17.76	24.85	19.04														-71.5884	153.51	43.84			-38.4121	-69.8605	43.84
									20.84	73.53	26.47														-54.5584	122.434	45.2434			-21.0122	-88.6533	45.2434
									17.57	339.22	39.99														-393.296	-1.09894	53.6333			-352.743	-214.044	53.6333
									1.54	672.39	41.52														92.7787	-171.485	0.583333			77.6043	-21.2808	0.583333
									19.17	2886.77	43.84														134.69	-135.646	0.943333			118.328	7.14296	0.943333
									17.86	4373.92	45.24														175.822	-93.897	1.34333			158.183	39.2652	1.34333
									20.36	8020.17	53.63														226.758	-16.7588	1.84592			207.212	94.1811	1.84592
									40.8	6.01	0.58														250.649	67.9889	2.35425			229.454	150.409	2.35425
									40.75	7.01	0.98														242.854	106.317	2.32333			221.196	173.149	2.32333
									40.7	8.02	1.38														207.508	132.434	2.24			185.977	184.508	2.24
									32.35	9.02	1.89														199.826	140.744	2.41306			178.297	188.447	2.41306
									24	10.03	2.4														194.045	147.471	2.64283			172.505	191.777	2.64283
									18.85	11.03	2.32														182.713	152.465	2.87033			161.263	193.315	2.87033
									13.7	12.07	2.23														172.916	156.401	3.09783			151.556	194.36	3.09783
									8.55	13.08	2.15														165.898	157.302	3.32761			144.636	193.856	3.32761
									3.4	14.08	2.07														158.07	157.97	3.55511			136.921	193.097	3.55511
									-1.75	15.09	1.98														151.929	159.251	3.78488			130.853	193.024	3.78488
									-6.9	16.09	1.9														146.849	158.798	4.01238			125.851	192.076	4.01238
									-12.05	17.1	1.82														140.355	159.131	4.24216			119.446	191.405	4.24216
									8	18.1	3.6														129.792	159.14	4.46966			109.038	189.947	4.46966
									7.05	19.11	3.83														121.249	159.244	4.69943			100.621	188.819	4.69943
									6.1	20.11	4.05														120.883	159.171	4.92693			100.274	188.571	4.92693
									5.15	21.12	4.28														218.966	142.362	5.04951			197.202	191.204	5.04951
									4.2	22.12	4.51														-300.781	124.926	9.83			-314.547	107.502	9.83
									3.25	23.13	4.74														-379.098	99.9934	13.6333			-391.246	80.0674	13.6333
									2.3	24.14	4.96														-582.448	47.3055	13.8967			-590.898	20.2853	13.8967
									2.3	25.34	4.96														252.061	-21.4147	14.8833			232.599	90.0401	14.8833
									16.8	73.99	9.83														-503.578	-19.998	18.35			-511.65	-16.978	18.35
									25.4	338.95	13.63														-3.34353	-174.704	0.583333			-20.9749	-28.6233	0.583333
									0.8	672.14	13.9														-1.80359	-119.061	0.943333			-20.2858	6.14244	0.943333
									17.5	2886.43	14.88														73.1137	-110.099	1.34333			53.3452	22.5766	1.34333
									15.4	4373.57	18.35														144.732	-62.0611	1.84592			123.12	63.1003	1.84592
									22.93	8019.77	18.25														265.745	16.2775	2.35425			241.09	129.39	2.35425
									40.8	6.01	0.58														250.506	57.861	2.32333			225.493	152.649	2.32333
									40.75	7.01	0.98														242.46	86.6414	2.24			217.147	169.269	2.24
									40.7	8.02	1.38														267.033	96.5169	2.41306			241.2	178.889	2.41306
									32.35	9.02	1.89														259.07	109.321	2.64283			233.185	185.495	2.64283
									24	10.03	2.4														284.218	117.57	2.87033			257.828	194.194	2.87033
									18.85	11.03	2.32														269.952	122.994	3.10011			243.71	195.379	3.10011
									13.7	12.07	2.23														297.161	126.729	3.32761			270.438	201.721	3.32761
									8.55	13.08	2.15														271.512	129.426	3.55511			245.145	199.646	3.55511
									3.4	14.08	2.07														257.135	132.609	3.78488			230.945	199.497	3.78488
									-1.75	15.09	1.98														275.292	128.616	4.01238			248.875	199.742	4.01238
									-6.9	16.09	1.9														287.738	130.798	4.24216			261.087	203.002	4.24216
									-12.05	17.1	1.82														268.858	132.18	4.46966			242.481	201.074	4.46966
									8	18.1	3.6														242.614	134.292	4.69943			216.61	198.565	4.69943
									7.05	19.11	3.83														270.718	129.089	4.92693			244.356	199.449	4.92693
									6.1	20.11	4.05														312.581	86.6189	5.04951			286.25	178.726	5.04951
									5.15	21.12	4.28														-34.677	154.738	9.83			-56.6349	169.609	9.83
									4.2	22.12	4.51														-401.632	100.179	13.6333			-417.28	83.9225	13.6333
									3.25	23.13	4.74														-597.348	47.2188	13.8967			-609.353	24.2911	13.8967
									2.3	24.14	4.96														-507.873	72.5021	14.8833			-521.538	51.9945	14.8833
									2.3	25.34	4.96														-599.098	26.866	18.35			-610.575	9.15525	18.35
									16.8	73.99	9.83														-471.162	-13.3061	18.25			-484.023	3.36417	18.25
									25.4	338.95	13.63														7.15531	-180.727	0.583333			-0.562127	-70.0841	0.583333
									0.8	672.14	13.9														73.2303	-149.096	0.943333			64.0242	-40.8465	0.943333
									17.5	2886.43	14.88														146.038	-115.502	1.34333			135.218	-9.51525	1.34333
									15.4	4373.57	18.35														218.83	-47.4335	1.84592			205.877	43.2418	1.84592
									22.93	8019.77	18.25														256.303	45.7114	2.35425			241.43	105.898	2.35425
									40.8	6.01	0.58														253.444	95.3494	2.32333			237.883	136.15	2.32333
									40.75	7.01	0.98														235.96	120.259	2.24			220.285	149.163	2.24
									40.7	8.02	1.38														226.556	130.711	2.41306			210.867	154.311	2.41306
									32.35	9.02	1.89														219.883	141.812	2.64283			204.138	160.13	2.64283
									24	10.03	2.4														207.68	149.299	2.87033			192.014	162.961	2.87033
									18.85	11.03	2.32														194.744	154.844	3.09783			179.181	164.658	3.09783
									13.7	12.07	2.23														187.186	157.914	3.32761			171.704	165.343	3.32761
									8.55	13.08	2.15														179.539	159.458	3.55511			164.147	165.246	3.55511
									3.4	14.08	2.07														171.783	159.744	3.78488			156.498	164.378	3.78488
									-1.75	15.09	1.98														168.539	160.341	4.01238			153.291	164.329	4.01238
									-6.9	16.09	1.9														159.036	159.832	4.24216			143.939	162.655	4.24216
									-12.05	17.1	1.82														147.995	159.647	4.46966			133.067	160.971	4.46966
									8	18.1	3.6														140.801	160.417	4.69943			125.97	160.436	4.69943
									7.05	19.11	3.83														144.757	160.574	4.92693			129.862	161.116	4.92693
									6.1	20.11	4.05														220.509	137.143	5.04951			204.882	156.622	5.04951
									5.15	21.12	4.28														-204.876	151.197	9.83			-214.221	103.742	9.83
									4.2	22.12	4.51														-555.723	70.7252	13.6333			-558.719	5.54149	13.6333
									3.25	23.13	4.74														-708.474	41.7956	13.8967			-708.76	-33.8829	13.8967
									2.3	24.14	4.96														-547.895	67.3388	14.8833			-551.091	6.29604	14.8833
									2.3	25.34	4.96														-475.11	77.1712	18.35			-479.197	18.353	18.35
									16.8	73.99	9.83														-558.396	-74.704	18.25			-559.012	-86.8146	18.25
									25.4	338.95	13.63														25.1261	-173.445	0.559543			1.5629	1.60316	0.559543
									0.8	672.14	13.9														156.839	-140.027	0.911931			130.792	40.9204	0.911931
									17.5	2886.43	14.88														179.586	-63.2441	1.30347			152.021	92.1322	1.30347
									15.4	4373.57	18.35														199.914	-13.2923	1.99034			171.265	126.421	1.99034
									22.93	8019.77	18.25														202.477	15.9447	2.70211			173.286	145.727	2.70211
									30.01	6.01	0.56														184.085	61.682	3.25824			154.451	171.985	3.25824
									28.86	7.01	0.95														211.947	92.166	3.7931			181.357	195.784	3.7931
									27.7	8.02	1.34														173.295	108.664	4.01826			143.025	200.728	4.01826
									27.54	9.02	2.05														185.316	129.051	4.25143			154.527	215.445	4.25143
									27.39	10.03	2.77														134.62	126.693	4.48229			104.634	206.733	4.48229
									27.43	11.03	3.3														108.592	131.634	4.71545			78.9355	205.98	4.71545
									27.47	12.07	3.84														93.0701	145.032	4.94631			63.437	212.181	4.94631
									27.51	13.08	4.37														66.9146	136.128	5.17717			37.8359	202.642	5.17717
									27.56	14.08	4.91														30.2771	133.56	5.41033			1.81697	195.522	5.41033
									27.6	15.09	5.44														10.174	149.319	5.64119			-18.2422	202.673	5.64119
									27.64	16.09	5.98														-0.134618	128.755	5.87435			-28.0398	187.914	5.87435
									27.69	17.1	6.51														-22.0608	129.151	6.10521			-49.614	184.769	6.10521
									20.73	18.1	5.22														-43.7633	129.169	6.33838			-70.9748	181.52	6.33838
									19.6	19.11	5.45														-82.3082	124.754	6.56923			-108.852	173.06	6.56923
									18.48	20.11	5.68														-43.6328	125.151	6.67563			-70.7482	178.61	6.67563
									17.36	21.12	5.91														-478.382	63.6712	10.5285			-498.134	79.6517	10.5285
									16.23	22.12	6.14														-594.881	28.5134	14.7223			-612.422	42.0867	14.7223
									15.11	23.13	6.38														-669.655	-5.5443	15.6699			-685.435	8.8904	15.6699
									13.99	24.14	6.61														-332.672	66.2854	17.312			-354.639	101.834	17.312
									13.99	25.34	6.61														-550.016	-11.5545	19.3646			-567.667	24.0254	19.3646
									16.54	73.99	10.53														-565.14	-38.9702	18.4167			-582.25	6.06792	18.4167
									15.54	338.95	14.72														-42.4653	-209.259	0.559543			-48.3446	-101.24	0.559543
									0.87	672.14	15.67														36.841	-169.823	0.911931			29.138	-65.1016	0.911931
									12.46	2886.43	17.31														86.34	-129.236	1.30347			77.2876	-32.9277	1.30347
									17.99	4373.57	19.36														111.515	-98.3399	1.99034			101.548	-9.2668	1.99034
									30.01	6.01	0.56														131.475	-63.2342	2.70211			120.64	15.8828	2.70211
									28.86	7.01	0.95														183.978	-37.6306	3.25824			171.91	39.9013	3.25824
									27.7	8.02	1.34														205.881	-7.25508	3.7931			192.988	62.3562	3.7931
									27.54	9.02	2.05														172.71	24.1662	4.01826			159.846	77.1783	4.01826
									27.39	10.03	2.77														193.406	45.4684	4.25143			179.896	93.5244	4.25143
									27.43	11.03	3.3														182.891	76.3275	4.48229			169.061	111.384	4.48229
									27.47	12.07	3.84														154.008	95.0766	4.71545			140.324	119.026	4.71545
									27.51	13.08	4.37														159.462	116.708	4.94631			145.354	133.447	4.94631
									27.56	14.08	4.91														136.526	123.906	5.17717			122.64	134.845	5.17717
									27.6	15.09	5.44														105.678	130.686	5.41033			92.1464	134.79	5.41033
									27.64	16.09	5.98														99.973	135.148	5.64119			86.4504	136.871	5.64119
									27.69	17.1	6.51														81.6354	141.329	5.87435			68.2855	138.229	5.87435
									20.73	18.1	5.22														78.663	147.079	6.10521			65.2591	141.519	6.10521
									19.6	19.11	5.45														61.5073	151.658	6.33838			48.2869	142.003	6.33838
									18.48	20.11	5.68														38.314	152.635	6.56923			25.4268	139.338	6.56923
									17.36	21.12	5.91														53.1283	147.394	6.67563			40.0885	138.269	6.67563
									16.23	22.12	6.14														-363.336	71.656	10.5285			-369.08	33.3978	10.5285
									15.11	23.13	6.38														339.593	-47.4521	14.7223			325.171	57.9741	14.7223
									13.99	24.14	6.61														71.8916	-103.569	0.559543			43.633	61.767	0.559543
									13.99	25.34	6.61														80.7161	-37.7572	0.911931			51.2689	104.692	0.911931
									16.54	73.99	10.53														85.4097	13.5845	1.30347			55.0824	137.694	1.30347
									15.54	338.95	14.72														80.4965	49.3769	1.99034			49.6793	159.555	1.99034
									0.87	672.14	15.67														64.2791	75.4566	2.70211			33.281	173.848	2.70211
									12.46	2886.43	17.31														43.8077	100.43	3.25824			12.7327	186.568	3.25824
									17.99	4373.57	19.36														8.76817	124.713	3.7931			-22.1918	197.259	3.7931
									22.43	8019.77	18.42														-27.4467	138.284	4.01826			-58.0954	200.912	4.01826
									30.01	6.01	0.56														-64.0111	146.954	4.25143			-94.2658	201.413	4.25143
									28.86	7.01	0.95														-102.488	151.718	4.48229			-132.251	199.072	4.48229
									27.7	8.02	1.34														-135.681	153.798	4.71545			-164.969	195.539	4.71545
									27.54	9.02	2.05														-165.859	152.901	4.94631			-194.684	190.733	4.94631
									27.39	10.03	2.77														-193.935	153.301	5.17717			-222.348	187.036	5.17717
									27.43	11.03	3.3														-219.532	149.439	5.41033			-247.496	180.906	5.41033
									27.47	12.07	3.84														-239.758	147.03	5.64119			-267.376	176.473	5.64119
									27.51	13.08	4.37														-254.485	146.741	5.87435			-281.876	174.177	5.87435
									27.56	14.08	4.91														-274.806	145.67	6.10521			-301.873	170.59	6.10521
									27.6	15.09	5.44														-293.041	142.306	6.33838			-319.79	165.982	6.33838
									27.64	16.09	5.98														-305.115	142.998	6.56923			-331.691	164.694	6.56923
									27.69	17.1	6.51														-288.477	145.222	6.67563			-315.316	168.187	6.67563
									20.73	18.1	5.22														-600.999	89.859	10.5285			-622.274	88.9918	10.5285
									19.6	19.11	5.45														-655.848	62.3359	14.7223			-675.671	61.5352	14.7223
									18.48	20.11	5.68														-685.258	43.3636	15.6699			-704.38	45.8969	15.6699
									17.36	21.12	5.91														-525.931	72.0429	17.312			-547.901	86.657	17.312
									16.23	22.12	6.14														61.2969	-111.288	0.559543			59.7107	-56.7404	0.559543
									15.11	23.13	6.38														116.285	-58.4533	0.911931			113.023	-15.497	0.911931
									13.99	24.14	6.61														110.152	-10.5923	1.30347			106.234	13.7187	1.30347
									13.99	25.34	6.61														113.56	23.773	1.99034			109.015	36.2634	1.99034
									16.54	73.99	10.53														85.4745	53.1413	2.70211			80.876	50.9422	2.70211
									15.54	338.95	14.72														120.709	69.994	3.25824			115.28	66.9175	3.25824
									30.01	6.01	0.56														100.275	102.318	3.7931			94.6383	84.5013	3.7931
									28.86	7.01	0.95														105.352	117.88	4.01826			99.3608	95.3992	4.01826
									27.7	8.02	1.34														71.657	139.633	4.25143			65.8252	104.397	4.25143
									27.54	9.02	2.05														37.2535	152.738	4.48229			31.7211	107.918	4.48229
									27.39	10.03	2.77														28.2533	159.431	4.71314			22.7362	111.013	4.71314
									27.43	11.03	3.3														-5.89336	166.032	4.94631			-10.9997	110.328	4.94631
									27.47	11.94	3.84														-28.2793	172.445	5.17717			-33.15	111.195	5.17717
									27.51	13.07	4.37														-40.8266	172.322	5.41033			-45.5264	109.561	5.41033
									27.56	14.08	4.91														-61.9564	173.903	5.64119			-66.3652	107.581	5.64119
									27.6	15.09	5.44														-82.4951	174.786	5.87435			-86.6198	105.35	5.87435
									27.64	16.09	5.98														-96.1428	175.26	6.10521			-100.077	103.794	6.10521
									27.69	17.1	6.51														-114.231	177.86	6.33838			-117.933	102.863	6.33838
									20.73	18.1	5.22														-136.431	174.189	6.56923			-139.745	97.4527	6.56923
									19.6	19.11	5.45														-103.444	177.709	6.67563			-107.306	104.301	6.67563
									18.48	20.11	5.68														-368.877	144.817	10.5285			-368.321	46.9659	10.5285
									17.36	21.12	5.91														-543.327	97.1395	14.7223			-539.383	-7.95598	14.7223
									16.23	22.12	6.14														-660.777	57.9722	15.6699			-654.601	-47.4833	15.6699
									15.11	23.13	6.38														-602.966	74.1577	17.312			-597.956	-28.6356	17.312
									13.99	24.14	6.61														-578.37	6.8455	19.3646			-572.437	-70.2562	19.3646
									13.99	25.35	6.61														-683.598	16.8976	18.4167			-676.612	-74.4026	18.4167
									16.54	73.99	10.53														-182.37	-333.186	0.559543			-153.54	-329.222	0.559543
									15.54	338.95	14.72														-67.5392	-313.047	0.911931			-40.798	-299.72	0.911931
									0.87	672.13	15.67														90.144	-255.276	1.30347			113.584	-240.826	1.30347
									12.46	2886.43	17.31														212.562	-203.675	1.99034			233.337	-190.922	1.99034
									17.99	4373.57	19.36														247.623	-161.805	2.70211			267.208	-159.581	2.70211
									22.43	8019.77	18.42														291.013	-101.249	3.25824			309.008	-115.502	3.25824
									30.01	6.01	0.56														322.272	-38.6878	3.7931			338.83	-71.9157	3.7931
									28.86	7.01	0.95														315.362	19.0874	4.01826			331.146	-36.8755	4.01826
									27.7	8.02	1.34														302.422	74.1512	4.25143			317.543	-4.14015	4.25143
									27.54	9.02	2.05														251.611	110.905	4.48229			266.927	11.7004	4.48229
									27.39	10.03	2.77														222.818	134.839	4.71545			238.183	22.7632	4.71545
									27.43	11.03	3.3														174.977	149.846	4.94631			190.818	25.5142	4.94631
									27.47	12.07	3.84														125.23	153.549	5.17717			141.757	20.8344	5.17717
									27.51	13.08	4.37														91.4188	158.009	5.41033			108.373	18.9689	5.41033
									27.56	14.08	4.91														61.4356	162.564	5.64119			78.7692	17.5747	5.64119
									27.6	15.09	5.44														53.0293	163.007	5.87435			70.4673	16.8093	5.87435
									27.64	16.09	5.98														21.6563	161.268	6.10521			39.5942	11.2533	6.10521
									27.69	17.1	6.51														-5.37555	161.702	6.33838			12.9691	7.61122	6.33838
									20.73	18.1	5.22														1.03326	162.054	6.56923			19.2676	8.81502	6.56923
									19.6	19.11	5.45														-11.7517	172.004	6.67563			6.56423	12.7662	6.67563
									18.48	20.11	5.68														-328.146	133.878	10.5285			-304.484	-56.0124	10.5285
									17.36	21.12	5.91														-570.082	73.3573	14.7223			-541.793	-128.906	14.7223
									16.23	22.12	6.14														-654.364	70.6806	15.6699			-625.033	-139.29	15.6699
									15.11	23.13	6.38														-552.076	74.1986	17.312			-524.562	-119.917	17.312
									13.99	24.14	6.61														-573.84	53.3192	19.3646			-545.282	-140.777	19.3646
									13.99	25.34	6.61														-662.095	2.64055	18.4167			-631.401	-185.244	18.4167
									16.54	73.99	10.53														-167.355	-336.603	0.559543			-131.308	-364.938	0.559543
									15.54	338.95	14.72														-54.5857	-343.14	0.911931			-20.1543	-352.865	0.911931
									0.87	672.14	15.67														-11.7642	-318.609	1.30347			21.6642	-331.656	1.30347
									12.46	2886.43	17.31														44.049	-298.397	1.99034			76.2929	-310.723	1.99034
									17.99	4373.57	19.36														76.9163	-268.52	2.70211			108.19	-287.198	2.70211
									22.43	8019.77	18.42														142.649	-234.884	3.25824			172.412	-256.846	3.25824
									30.01	6.01	0.56														202.873	-184.611	3.7931			230.981	-217.192	3.7931
									28.86	7.01	0.95														232.968	-129.441	4.01826			259.804	-178.766	4.01826
									27.7	8.02	1.34														283.989	-78.7711	4.25143			309.283	-139.925	4.25143
									27.54	9.02	2.05														324.892	-27.2931	4.48229			348.783	-102.007	4.48229
									27.39	10.03	2.77														302.79	9.74527	4.71314			326.466	-82.2092	4.71314
									27.43	11.03	3.3														305.478	39.6503	4.94631			328.658	-63.1585	4.94631
									27.47	12.07	3.84														302.11	63.957	5.17717			324.963	-48.3886	5.17717
									27.51	13.08	4.37														291.314	84.3177	5.41033			314.013	-37.1469	5.41033
									27.56	14.08	4.91														298.516	92.1986	5.64119			320.963	-30.9444	5.64119
									27.6	15.09	5.44														259.864	108.004	5.87435			282.661	-26.6479	5.87435
									27.64	16.09	5.98														259.254	120.952	6.10521			281.857	-18.5967	6.10521
									27.69	17.1	6.51														255.961	125.029	6.33838			278.537	-16.3623	6.33838
									20.73	18.1	5.22														292.824	131.741	6.56923			314.716	-6.65811	6.56923
									19.6	19.11	5.45														225.031	143.122	6.67563			247.82	-9.69517	6.67563
									18.48	20.11	5.68														-169.146	161.27	10.5285			-140.811	-53.229	10.5285
									17.36	21.12	5.91														-463.044	82.3537	14.7223			-429.091	-144.196	14.7223
									16.23	22.12	6.14														-608.143	44.3849	15.6699			-571.473	-187.986	15.6699
									15.11	23.13	6.38														15.5899	125.52	17.312			41.9205	-52.0457	17.312
									13.99	24.14	6.61														-319.739	-26.4332	19.3646			-285.641	-199.356	19.3646
									13.99	25.34	6.61														-286.931	-352.391	0.559543			-239.619	-432.053	0.559543
									16.54	73.99	10.53														-183.889	-361.21	0.911931			-137.985	-423.013	0.911931
									15.54	338.95	14.72														-58.1506	-354.233	1.30347			-14.259	-400.704	1.30347
									0.87	672.14	15.67														38.6031	-332.541	1.99034			80.694	-373.321	1.99034
									30.01	6.01	0.56														81.3986	-300.41	2.70211			122.347	-347.124	2.70211
									28.86	7.01	0.95														169.838	-264.768	3.25824			208.902	-312.304	3.25824
									27.7	8.02	1.34														231.159	-204.493	3.7931			268.379	-266.014	3.7931
									27.54	9.02	2.05														281.238	-152.39	4.01826			316.912	-226.453	4.01826
									27.39	10.03	2.77														295.776	-92.7568	4.25143			330.34	-187.402	4.25143
									27.43	11.03	3.3														327.406	-43.1378	4.48229			360.739	-152.017	4.48229
									27.47	12.07	3.84														337.089	-0.159862	4.71314			369.63	-123.933	4.71314
									27.51	13.08	4.37														329.426	34.5615	4.94631			361.552	-103.361	4.94631
									27.56	14.08	4.91														331.43	58.0322	5.17717			363.161	-88.3564	5.17717
									27.6	15.09	5.44														332.564	82.1597	5.41033			363.909	-73.144	5.41033
									27.64	16.09	5.98														299.938	99.5924	5.64119			331.524	-67.0635	5.64119
									27.69	17.1	6.51														285.272	112.837	5.87435			316.886	-60.9844	5.87435
									20.73	18.1	5.22														291.355	123.295	6.10521			322.706	-53.4718	6.10521
									19.6	19.11	5.45														255.501	131.925	6.33838			287.269	-53.2577	6.33838
									18.48	20.11	5.68														244.942	140.259	6.56923			276.741	-49.5692	6.56923
									17.36	21.12	5.91														231.945	143.565	6.67563			263.926	-49.7726	6.67563
									16.23	22.12	6.14														-76.9874	194.315	10.5285			-41.1021	-62.3659	10.5285
									15.11	23.13	6.38														-441.847	98.8385	14.7223			-399.023	-173.787	14.7223
									13.99	24.14	6.61														-610.657	60.2765	15.6699			-564.694	-221.926	15.6699
									13.99	25.34	6.61														-262.803	65.0459	17.312			-221.986	-171.425	17.312
									16.54	73.99	10.53														-415.043	37.0409	19.3646			-371.39	-212.032	19.3646
									15.54	338.95	14.72														-288.525	-321.235	0.559543			-251.162	-368.437	0.559543
									0.87	672.14	15.67														-213.915	-324.738	0.911931			-177.644	-359.737	0.911931
									12.46	2886.43	17.31														-138.711	-329.694	1.30347			-103.493	-352.217	1.30347
									30.01	6.01	0.56														-75.8775	-320.87	1.99034			-41.7654	-337.52	1.99034
									28.86	7.01	0.95														6.57108	-299.352	2.70211			39.1017	-312.295	2.70211
									27.7	8.02	1.34														81.8732	-259.25	3.25824			112.67	-276.769	3.25824
									27.54	9.02	2.05														152.525	-204.307	3.7931			181.416	-232.455	3.7931
									27.39	10.03	2.77														202.785	-155.825	4.01826			230.186	-195.168	4.01826
									27.43	11.03	3.3														263.953	-108.284	4.25143			289.676	-156.467	4.25143
									27.47	12.07	3.84														269.406	-52.7949	4.48229			294.214	-121.209	4.48229
									27.51	13.08	4.37														285.808	-16.0384	4.71314			309.806	-95.9442	4.71314
									27.56	14.08	4.91														294.091	14.2549	4.94631			317.501	-75.852	4.94631
									27.6	15.09	5.44														279.281	45.2017	5.17717			302.457	-58.8079	5.17717
									27.64	16.09	5.98														297.874	65.4295	5.41033			320.444	-43.3701	5.41033
									27.69	17.1	6.51														297.62	82.2993	5.64119			319.923	-32.7328	5.64119
									20.73	18.1	5.22														259.485	96.0997	5.87435			282.173	-29.7601	5.87435
									19.6	19.11	5.45														258.302	107.308	6.10521			280.829	-22.8552	6.10521
									18.48	20.11	5.68														261.815	116.316	6.33838			284.146	-16.6807	6.33838
									17.36	21.12	5.91														237.089	126.843	6.56923			259.653	-13.8506	6.56923
									16.23	22.12	6.14														253.187	129.187	6.67563			275.47	-10.0861	6.67563
									15.11	23.13	6.38														-241.425	158.063	10.5285			-212.146	-62.2222	10.5285
									13.99	24.14	6.61														-499.057	91.0729	14.7223			-464.933	-140.031	14.7223
									13.99	25.34	6.61														-620.857	61.3963	15.6699			-584.633	-173.58	15.6699
									16.54	73.99	10.53														-550.431	82.6091	17.312			-515.755	-148.35	17.312
									15.54	338.95	14.72														-400.227	118.428	19.3646			-368.21	-106.433	19.3646
									0.87	672.14	15.67														-583.738	28.5767	18.4167			-547.717	-186.961	18.4167
									12.46	2886.43	17.31														-228.195	-352.096	0.559543			-191.261	-377.056	0.559543
									17.99	4373.57	19.36														-109.41	-361.309	0.911931			-74.1416	-365.747	0.911931
									30.01	6.01	0.56														8.1037	-334.611	1.30347			41.1641	-332.062	1.30347
									28.86	7.01	0.95														69.5815	-300.939	1.99034			101.185	-302.137	1.99034
									27.7	8.02	1.34														149.585	-256.293	2.70211			179.266	-262.534	2.70211
									27.54	9.02	2.05														223.712	-198.62	3.25824			251.387	-215.956	3.25824
									27.39	10.03	2.77														298.435	-116.727	3.7931			323.705	-153.92	3.7931
									27.43	11.03	3.3														322.567	-64.6249	4.01826			346.661	-117.797	4.01826
									27.47	12.07	3.84														340.224	-9.99878	4.25143			363.225	-81.2829	4.25143
									27.51	13.08	4.37														338.085	34.1041	4.48229			360.446	-54.1153	4.48229
									27.56	14.08	4.91														310.018	72.3681	4.71314			332.24	-34.4683	4.71314
									27.6	15.09	5.44														294.071	97.5418	4.94631			316.161	-21.1843	4.94631
									27.64	16.09	5.98														276.168	116.852	5.17717			298.241	-11.7826	5.17717
									27.69	17.1	6.51														256.477	134.178	5.41033			278.6	-3.976	5.41033
									20.73	18.1	5.22														241.293	147.189	5.64119			263.45	1.92927	5.64119
									19.6	19.11	5.45														203.538	157.841	5.87435			226.114	3.07933	5.87435
									18.48	20.11	5.68														215.615	158.099	6.10521			237.986	5.13237	6.10521
									17.36	21.12	5.91														180.087	162.006	6.33838			202.938	2.47355	6.33838
									16.23	22.12	6.14														193.703	170.735	6.56923			216.212	9.88079	6.56923
									15.11	23.13	6.38														138.09	172.891	6.67563			161.444	2.89551	6.67563
									13.99	24.14	6.61														-284.25	152.99	10.5285			-254.4	-67.6502	10.5285
									13.99	25.34	6.61														-516.864	84.0231	14.7223			-482.465	-143.729	14.7223
									16.54	73.99	10.53														-648.68	45.5025	15.6699			-611.769	-185.803	15.6699
									15.54	338.95	14.72														-477.779	83.936	17.312			-444.117	-136.34	17.312
									0.87	672.14	15.67														-394.972	-22.9385	19.3646			-360.403	-197.51	19.3646
									12.46	2886.43	17.31														-340.839	-332.948	0.559543			-294.477	-420.175	0.559543
									17.99	4373.57	19.36														-234.797	-354.707	0.911931			-189.682	-418.868	0.911931
									22.43	8019.77	18.42														-129.044	-359.207	1.30347			-85.4841	-406.308	1.30347
									30.01	6.01	0.56														-33.7085	-361.19	1.99034			8.4546	-394.188	1.99034
									28.86	7.01	0.95														12.0507	-327.489	2.70211			53.036	-366.977	2.70211
									27.7	8.02	1.34														93.7467	-295.694	3.25824			133.002	-335.42	3.25824
									27.54	9.02	2.05														172.399	-249.591	3.7931			209.748	-295.333	3.7931
									27.39	10.03	2.77														234.242	-197.547	4.01826			269.873	-254.204	4.01826
									27.43	11.03	3.3														281.241	-134.222	4.25143			315.219	-208.274	4.25143
									27.47	12.07	3.84														314.42	-66.8873	4.48229			346.874	-161.544	4.48229
									27.51	13.08	4.37														310.083	-16.6666	4.71545			341.829	-130.731	4.71545
									27.56	14.08	4.91														334.305	14.1589	4.94631			365.18	-107.655	4.94631
									27.6	15.09	5.44														338.666	47.4438	5.17717			368.962	-86.1975	5.17717
									27.64	16.09	5.98														293.536	76.0182	5.41033			324.07	-74.6597	5.41033
									27.69	17.1	6.51														306.933	95.2923	5.64119			336.947	-60.4701	5.64119
									20.73	18.1	5.22														267.704	111.81	5.87435			298.057	-55.6924	5.87435
									19.6	19.11	5.45														282.221	121.028	6.10521			312.18	-47.496	6.10521
									18.48	20.11	5.68														251.445	128.101	6.33838			281.749	-47.315	6.33838
									17.36	21.12	5.91														234.057	147.923	6.56923			264.326	-37.4577	6.56923
									16.23	22.12	6.14														251.339	148.399	6.67563			281.323	-34.5074	6.67563
									15.11	23.13	6.38														-219.768	161.583	10.5285			-182.971	-92.3361	10.5285
									13.99	24.14	6.61														-481.186	76.4361	14.7223			-439.104	-183.359	14.7223
									13.99	25.34	6.61														-599.161	40.926	15.6699			-554.807	-221.797	15.6699
									16.54	73.99	10.53														-504.016	56.2401	17.312			-461.216	-200.029	17.312
									15.54	338.95	14.72														-534.409	0.971215	19.3646			-490.038	-242.147	19.3646
									0.87	672.14	15.67														-642.703	-24.6677	18.4167			-596.456	-271.704	18.4167
									12.46	2886.43	17.31														-300.061	-314.426	0.559543			-265.79	-353.603	0.559543
									17.99	4373.57	19.36														-177.307	-334.896	0.911931			-144.6	-348.597	0.911931
									22.43	8019.77	18.42														-53.4672	-317.689	1.30347			-22.9096	-320.021	1.30347
									30.01	6.01	0.56														52.9156	-295.19	1.99034			81.4991	-290.587	1.99034
									28.86	7.01	0.95														86.317	-262.872	2.70211			113.895	-265.559	2.70211
									27.7	8.02	1.34														146.517	-233.005	3.25824			172.712	-238.197	3.25824
									27.54	9.02	2.05														219.436	-174.948	3.7931			243.639	-191.56	3.7931
									27.39	10.03	2.77														277.03	-117.086	4.01826			299.476	-147.206	4.01826
									27.43	11.03	3.3														292.652	-53.1497	4.25143			313.89	-105.135	4.25143
									27.47	12.07	3.84														301.732	-5.15887	4.48229			322.105	-73.9497	4.48229
									27.51	13.08	4.37														295.613	40.9056	4.71545			315.377	-46.1049	4.71545
									27.56	14.08	4.91														302.112	67.2495	4.94631			321.362	-28.5859	4.94631
									27.6	15.09	5.44														279.389	93.727	5.17717			298.586	-15.3867	5.17717
									27.64	16.09	5.98														256.469	112.526	5.41033			275.727	-6.92749	5.41033
									27.69	17.1	6.51														239.208	124.81	5.64119			258.538	-1.72878	5.64119
									20.73	18.1	5.22														224.033	135.168	5.87435			243.433	2.59622	5.87435
									19.6	19.11	5.45														177.073	148.303	6.10521			196.994	3.98699	6.10521
									18.48	20.11	5.68														171.125	151.98	6.33838			191.067	5.57247	6.33838
									17.36	21.12	5.91														158.094	156.161	6.56923			178.162	6.40261	6.56923
									16.23	22.12	6.14														158.851	165.936	6.67563			178.771	12.4735	6.67563
									15.11	23.13	6.38														-341.833	137.39	10.5285			-314.044	-75.2925	10.5285
									13.99	24.14	6.61														-484.134	-71.494	14.7223			-450.426	-233.069	14.7223
									13.99	25.34	6.61														-655.056	29.8679	15.6699			-620.849	-187.821	15.6699
									16.54	73.99	10.53														-591.247	43.8671	17.312			-558.197	-170.189	17.312
									15.54	338.95	14.72														-590.519	41.2096	19.3646			-557.424	-171.954	19.3646
									0.87	672.14	15.67														-636.913	-6.19369	18.4167			-602.611	-205.407	18.4167
									12.46	2886.43	17.31														-279.448	-335.262	0.559543			-235.2	-408.961	0.559543
									17.99	4373.57	19.36														-120.621	-357.748	0.911931			-78.4514	-400.112	0.911931
									22.43	8019.77	18.42														-29.7811	-332.918	1.30347			10.6487	-371.837	1.30347
									30.01	6.01	0.56														31.799	-308.739	1.99034			70.9245	-347.929	1.99034
									28.86	7.01	0.95														84.6501	-277.749	2.70211			122.488	-320.899	2.70211
									27.7	8.02	1.34														150.992	-225.176	3.25824			187.027	-278.693	3.25824
									27.54	9.02	2.05														217.173	-168.127	3.7931			251.318	-233.48	3.7931
									27.39	10.03	2.77														249.123	-122.055	4.01826			282.086	-200.237	4.01826
									27.43	11.03	3.3														274.719	-76.129	4.25143			306.602	-168.021	4.25143
									27.47	12.07	3.84														260.349	-33.0185	4.48229			291.812	-143.395	4.48229
									27.51	13.08	4.37														292.808	-4.73283	4.71314			323.331	-120.943	4.71314
									27.56	14.08	4.91														291.77	25.4762	4.94631			321.852	-102.276	4.94631
									27.6	15.09	5.44														290.858	45.9294	5.17717			320.642	-89.6654	5.17717
									27.64	16.09	5.98														292.883	67.7092	5.41033			322.297	-75.7051	5.41033
									27.69	17.1	6.51														283.682	78.5766	5.64119			313.069	-70.2347	5.64119
									20.73	18.1	5.22														270.605	94.6103	5.87435			299.952	-62.1658	5.87435
									19.6	19.11	5.45														248.025	105.195	6.10521			277.559	-58.8665	6.10521
									18.48	20.11	5.68														218.279	131.737	6.33838			247.874	-46.6903	6.33838
									17.36	21.12	5.91														234.962	116.862	6.56923			264.503	-53.3105	6.56923
									16.23	22.12	6.14														269.197	122.356	6.67563			298.14	-45.057	6.67563
									15.11	23.13	6.38														-107.057	155.043	10.5285			-73.034	-77.1857	10.5285
									13.99	24.14	6.61														-514.093	66.9636	14.7223			-472.525	-190.938	14.7223
									13.99	25.34	6.61														-627.316	39.3295	15.6699			-583.711	-223.153	15.6699
									16.54	73.99	10.53														-526.084	-24.5757	17.312			-482.695	-252.636	17.312
									15.54	338.95	14.72														-134.261	-336.16	19.3646			-90.4671	-409.875	19.3646
									0.87	672.14	15.67														-360.715	-361.909	18.4167			-313.318	-455.69	18.4167
									12.46	2886.43	17.31
									17.99	4373.57	19.36
									22.43	8019.77	18.42

## Sheet: Fig 3
Fig.3 (a)						Fig.3 (a) - zoom-in							Fig.3 (b)
Temperature	Curing Age	RMSD	Strength			Curing Age	RMSD	Strength					Training		Testing
37.5	5.98	17.9736	1.4			6 hours	13.9101	2.59					Cylinder compressive strength	Predicted	Cylinder compressive strength	Predicted
39.5	7.98	27.2048	6.57			8 hours	32.9101	8.89					17.31	24.4968	4.51	5.93947
21.8	9.98	29.6061	10.95			10 hours	45.2668	13.08					13.43	12.7906	10.25	15.5243
10.8	21.92	34.0256	19.72			12 hours	62.682	24.82					44.39	42.2259	18.46	23.0573
6.7	71.11	41.6616	29.15			1 Day	75.6798	29.27					13.66	13.0825	18.35	30.204
13.1	169.85	49.8079	32.76			3 Days	106.029	35.68					29.82	29.0904	5.68	7.92778
6.5	672.18	50.035	43.22			7 Days	113.879	44.39					45.24	46.7517	5.43	6.27303
37.5	5.99	16.9534	1.4										36.39	37.7741	43.22	43.0073
39.5	7.98	28.5428	6.57										0.56	2.04888	8.39	10.2304
21.8	9.98	33.2126	10.95										42.19	46.1339	4.06	6.7873
10.8	21.92	39.9013	19.72										14.75	15.9784	9.53	12.4716
6.7	71.11	43.2298	29.15										2.59	4.31217	6.14	5.95143
13.1	169.85	50.9725	32.76										53.63	57.6741	45.24	51.471
6.5	672.18	38.9996	43.22										4.91	4.9765	1.55	2.72959
5.8	2189.63	36.9034	44.56										14.84	16.4239	47.88	38.6392
25.9	4443.71	40.7904	42.22										6.38	6.56119	10.53	16.2122
19.2	8568.45	83.7221	46.17										42.19	39.1283	14.62	14.955
37.5	5.98	11.891	1.4										14.84	17.9504	35.55	24.9326
39.5	7.98	22.6877	6.57										10.09	13.8344	19.36	19.2601
21.8	9.98	30.2849	10.95										5.68	6.19796	12.05	14.5541
10.8	21.92	41.7376	19.72										49.2	52.086	0.7	2.86106
6.7	71.11	45.0157	29.15										8.89	9.3017	6.61	5.93441
13.1	169.85	46.5748	32.76										19.72	20.5143	14.13	14.4945
6.5	672.18	43.3055	43.22										44.78	47.1844	5.04	3.38514
5.8	2189.63	30.6942	44.56										43.23	46.0623	13.9	14.2971
25.9	4443.71	28.6616	42.22										19.04	21.435	35.55	14.6838
19.2	8568.45	57.5131	46.17										5.43	8.52633	14.84	16.7778
33.65	5.95	18.231	2.59										7.12	6.69545	4.91	5.55796
43.49	7.98	38.0146	8.89										11.72	11.9682	31.68	36.7443
37.75	9.98	52.1099	13.08										52.89	50.4184	18.46	17.9841
22.74	21.89	80.721	24.82										46.23	48.627	3.05	5.36463
10.36	71.05	80.6788	29.27										4.96	3.82523	14.61	17.1477
18	169.8	83.9003	35.68										0.58	1.07451	4.06	5.13648
11.62	672.21	63.816	44.39										1.81	6.4154	19.36	41.3819
7.15	2189.65	28.8424	47.09										55.27	52.5972	31.68	28.3464
21.53	4443.74	32.9199	52.89										5.22	5.4712	15.99	18.1394
19.83	8568.47	88.5624	55.27										1.34	2.92344	7.02	9.0352
33.65	5.98	19.4118	2.59										19.36	22.8588	1.41	3.22423
43.49	7.98	32.4168	8.89										2.77	3.3575	10.53	9.54752
37.75	9.98	41.1378	13.08										5.44	5.67021	0.86	2.26859
22.74	21.92	16.7723	24.82										38.61	38.8067	45.78	40.1449
10.36	71.11	81.9385	29.27										13.1	16.4376	31.13	40.4966
18	169.85	17.2348	35.68										14.72	14.7037	5.43	3.36204
11.62	672.18	20.9749	44.39										5.68	7.00143	19.04	20.6403
7.15	2189.63	33.0755	47.09										7.03	11.0263	11.03	12.6678
21.53	4443.71	43.6346	52.89										10.34	10.5399	1.14	6.99244
33.65	5.95	19.7169	2.59										1.19	2.36852	2.14	3.08132
43.49	7.98	36.2034	8.89										15.08	17.6756	19.36	42.4048
37.75	9.98	50.0726	13.08										2.14	3.3613	6.61	8.8412
22.74	21.89	58.6114	24.82										19.04	20.814	39.99	40.3832
10.36	71.05	79.6571	29.27										6.61	7.5482	6.38	6.9635
18	169.8	76.5243	35.68										1.34	1.32714	10.81	12.9356
11.62	672.21	32.3895	44.39										23.8	26.2535	1.41	4.92544
7.15	2189.65	17.9857	47.09										33.26	33.9219	16.9	18.4037
21.53	4443.74	20.0414	52.89										5.97	9.51293	36.39	37.4607
19.83	8568.47	62.6388	55.27										12.41	13.4487	49.9	43.0213
33.65	5.98	12.4261	2.59										2.24	2.84044	6.38	5.98987
43.49	7.98	24.4939	8.89										4.06	3.27315	5.43	5.09561
37.75	9.98	39.0979	13.08										17.84	18.0268	34.82	27.5861
22.74	21.92	66.6815	24.82										17.33	17.7429	1.72	3.14826
10.36	71.11	92.9664	29.27										15.67	14.9617	8.89	10.8697
18	169.85	97.0793	35.68										5.68	6.29772	30.36	32.1892
11.62	672.18	79.9301	44.39										10.53	12.5619	18.46	20.2869
33.65	5.95	13.9101	2.59										39.27	34.5722	16.61	18.9425
43.49	7.98	32.9101	8.89										40.15	42.5589	14.13	12.9289
37.75	9.98	45.2668	13.08										2.59	4.03322	3.27	5.56212
22.74	21.89	62.682	24.82										14.48	17.3314	14.84	18.9659
10.36	71.05	75.6798	29.27										0.89	1.96428	5.44	5.62053
18	169.8	106.029	35.68										15.67	15.3911	14.72	17.1716
11.62	672.21	113.879	44.39										15.37	16.5997	7.03	9.58006
7.15	2189.65	112.814	47.09										1.34	1.55821	8.39	10.7959
21.53	4443.74	51.2007	52.89										2.05	2.14863	2.32	3.26456
19.83	8568.47	44.1106	55.27										52.89	59.1393	13.9	15.5468
33.65	5.98	11.0089	2.59										43.24	35.2461	14.72	36.5911
43.49	7.98	20.7385	8.89										13.1	14.3324	33.97	37.6849
37.75	9.98	30.2888	13.08										18.61	20.3248	8.9	14.5718
22.74	21.92	58.127	24.82										1.34	1.49916	9.24	13.1624
10.36	71.11	84.3024	29.27										13.11	15.5693	44.78	48.4198
18	169.85	84.7705	35.68										29.82	30.9188	49.63	51.157
11.62	672.18	86.8923	44.39										53.45	56.4494	13.9	12.7211
7.15	2189.63	82.1137	47.09										43.23	42.7472	43.24	42.4455
21.53	4443.71	33.2925	52.89										7.03	9.68822	24.82	17.8485
19.83	8568.45	35.0494	55.27										1.14	2.47327	29.42	20.403
33.65	5.95	17.9496	2.59										2.67	3.99174	33.97	33.7377
43.49	7.98	37.1951	8.89										22.91	24.7706	8.9	11.3456
37.75	9.98	52.7843	13.08										12.05	13.8825	11.72	12.9524
22.74	21.89	68.5887	24.82										11.16	12.7603	18.25	33.6998
10.36	71.05	89.0349	29.27										8.89	8.2215	8.89	8.38938
18	169.8	95.6352	35.68										44.39	45.3458	11.02	13.3242
11.62	672.21	93.5726	44.39										4.06	5.18188	16.9	18.9986
7.15	2189.65	89.0989	47.09										43.84	44.3587	30.36	36.623
21.53	4443.74	43.4444	52.89										30.27	29.3848	17.33	18.8646
19.83	8568.47	69.755	55.27										10.53	11.6335	41.52	44.6564
33.65	5.95	19.9972	2.59										14.72	16.9991	30.36	36.3268
43.49	7.98	39.0746	8.89										24.82	26.0237	1.41	2.36454
37.75	9.98	49.0264	13.08										19.04	23.0705	6.38	7.56316
22.74	21.89	66.2653	24.82										17.75	18.1118	33.97	31.9363
10.36	71.05	75.4551	29.27										31.13	35.0081	3.83	3.7328
18	169.8	97.4953	35.68										9.67	12.4744	39.99	37.5962
11.62	672.21	100.571	44.39										0.84	2.18185	29.27	36.1482
7.15	2189.65	84.4308	47.09										17.84	17.7569	13.66	14.634
21.53	4443.74	38.3041	52.89										6.14	5.91946	0.84	2.42747
19.83	8568.47	73.8444	55.27										13.1	14.0215	14.75	17.1681
33.65	5.95	13.8007	2.59										35.68	36.0425	1.64	2.93785
43.49	7.98	33.7565	8.89										9.83	9.19721	15.08	19.2498
37.75	9.98	44.324	13.08										15.99	16.5062	1.34	3.67434
22.74	21.89	70.9626	24.82										41.23	44.8872	44.39	42.5499
10.36	71.05	101.969	29.27										6.14	6.70538	13.08	13.2703
18	169.8	104.702	35.68										33.23	32.7313	8.89	9.53089
11.62	672.21	106.854	44.39										4.37	4.88757	35.68	35.7572
7.15	2189.65	101.962	47.09										17.33	18.2247	13.66	13.4213
21.53	4443.74	48.5759	52.89										47.09	45.8317	4.51	5.34788
19.83	8568.47	82.3551	55.27										42.19	38.73	36.39	35.0483
33.65	5.98	19.7821	2.59										16.61	18.0361	14.72	15.773
43.49	7.98	32.604	8.89										3.27	5.47194	0.58	2.52199
37.75	9.98	40.0892	13.08										14.13	14.4134	10.34	11.2429
22.74	21.92	53.0917	24.82										10.53	11.7413	0.56	3.2607
10.36	71.11	66.4739	29.27										18.18	18.7046	13.66	15.189
18	169.85	71.1963	35.68										13.79	14.7242	47.88	30.4734
7.15	2189.63	59.0983	47.09										18.46	18.5506	36.2	44.348
21.53	4443.71	24.8534	52.89										11.03	14.3217	19.04	20.7508
19.83	8568.45	37.9592	55.27										15.99	17.7968	1.81	4.38414
33.65	5.95	16.4122	2.59										17.33	19.3752	36.39	39.5864
43.49	7.98	31.9582	8.89										44.56	46.4993	18.18	20.3911
37.75	9.98	43.4058	13.08										13.43	12.4724	55.87	58.7038
22.74	21.89	55.1429	24.82										19.04	18.9559	8.89	10.3513
10.36	71.05	78.5928	29.27										5.91	5.87715	15.08	19.781
18	169.8	75.8312	35.68										2.67	1.9691	45.24	46.2297
11.62	672.21	81.148	44.39										11.83	15.3917	41.52	43.4033
7.15	2189.65	68.5726	47.09										53.63	52.8242	44.78	43.3884
21.53	4443.74	28.755	52.89										6.14	5.81284	2.77	3.44408
19.83	8568.47	59.8485	55.27										17.23	18.1048	3.05	8.70674
38.7	6.03	14.9202	2.48										49.9	48.1799	0.89	2.21024
37.5	8.05	25.9433	5.45										6.61	6.53219	30.36	31.4367
28.4	10.03	27.2394	10.25										12.7	13.1299	29.42	26.8086
11.7	22.74	37.0329	16.65										41.52	41.6601	0.89	2.51415
4.4	70.36	45.9218	23.8										1.19	1.97922	24.82	27.7417
13.2	168.61	60.5496	32.99										11.83	15.0181	5.97	8.87909
5	671.44	35.7835	38.48										0.58	3.58179	18.46	19.189
7.2	2189	22.8469	41.74										13.79	13.514	1.81	5.875
38.7	6.03	14.3723	2.48										45.78	46.671	13.43	12.8801
37.5	8.05	27.7242	5.45										8.08	11.3258	35.68	39.9245
28.4	10.03	32.5432	10.25										2.07	3.44513	3.84	4.69326
11.7	22.74	39.0615	16.65										5.43	5.7176	17.23	19.126
4.4	70.36	42.9345	23.8										53.45	53.6954	43.23	40.5833
13.2	168.61	50.413	32.99										9.65	11.1371	13.79	13.5481
5	671.44	45.9802	38.48										43.84	45.2514	29.42	28.7902
7.2	2189	35.539	41.74										4.37	5.23969	15.99	16.6158
31.2	4443	23.9183	43.85										1.34	6.71877	3.05	2.61895
17.33	8567.97	73.094	52.8										4.51	4.3086	12.41	13.4391
38.7	6.03	16.1977	2.48										11.03	12.4656	3.84	4.61748
37.5	8.05	27.8021	5.45										3.05	5.84486	0.92	1.96269
28.4	10.03	30.4096	10.25										4.51	3.9324	13.79	13.4647
11.7	22.74	37.9247	16.65										13.79	20.0397	6.61	7.84318
4.4	70.36	43.6551	23.8										43.85	47.5515	35.68	35.3895
13.2	168.61	44.3546	32.99										19.04	21.9939	39.99	39.1563
5	671.44	50.6051	38.48										18.42	22.5629	2.14	3.55191
31.2	4443	27.4811	43.85										5.22	6.45969	8.9	11.669
17.33	8567.97	38.8118	52.8										13.71	16.0974	1.38	1.95614
33.14	6	17.9473	2.14										2.22	2.55082	11.03	12.3439
38.44	8.03	22.2869	7.03										13.79	13.2573	9.38	11.8441
19.35	22.68	12.8485	22.91										16.47	17.6347	16.9	19.131
9.9	70.33	32.7789	29.82										13.63	13.5093	2.24	4.82547
17.86	168.51	20.6803	30.36										14.75	16.2759	43.23	41.5211
7.1	671.47	51.5888	40.15										18.61	20.1068	47.09	50.7288
7.18	2189.03	30.7906	43.23										55.87	57.7269	38.61	38.5788
20.65	4443.03	38.9393	44.78										2.77	2.96243	2.67	4.85623
33.14	6	15.9407	2.14										2.23	2.81403	26.47	29.8553
38.44	8.03	34.5358	7.03										11.72	13.1408	10.34	11.4349
36.48	9.98	46.303	12.7										43.84	43.988	24.82	23.488
19.35	22.68	76.7572	22.91										2.04	5.08761	13.79	16.9654
9.9	70.33	91.0474	29.82										17.23	17.29	13.79	4.74852
17.86	168.51	81.0345	30.36										4.91	4.67712	17.23	18.6183
7.1	671.47	55.4133	40.15										5.68	5.82797	11.22	13.0879
20.65	4443.03	60.5831	44.78										2.04	3.72307	2.67	2.88125
19.97	8568	71.2456	53.45										4.96	3.60928	9.83	12.8737
33.14	6.03	21.2239	2.14										5.68	5.93336	22.91	25.0715
38.44	8.05	25.9201	7.03										42.19	42.0065	0.95	1.07069
36.48	10.03	27.4414	12.7										34.82	37.0291	15.37	16.9222
19.35	22.74	60.2083	22.91										43.23	47.1771	1.01	3.32321
9.9	70.36	28.2552	29.82										6.51	6.04258	15.37	16.3183
17.86	168.61	42.3241	30.36										11.83	13.3329	43.23	51.8764
7.1	671.44	36.3375	40.15										3.3	3.72751	0.58	1.08547
7.18	2189	32.1314	43.23										3.59	3.88506	1.14	2.16485
20.65	4443	40.7308	44.78										0.89	2.42972	55.87	42.5054
19.97	8567.97	35.4465	53.45										3.84	4.62464	45.78	47.541
33.14	6.03	12.5678	2.14										16.25	16.2977	3.13	4.3657
38.44	8.05	28.4849	7.03										39.99	41.141	2.05	2.72822
36.48	10.03	41.5222	12.7										22.91	21.8423	35.55	35.8967
19.35	22.74	54.7153	22.91										5.04	6.81967	5.91	5.79532
9.9	70.36	59.2612	29.82										10.34	11.0861	14.32	14.5931
17.86	168.61	55.6019	30.36										17.84	18.2791	6.38	6.0387
7.1	671.44	42.5907	40.15										11.16	10.6604	26.47	31.5031
7.18	2189	27.035	43.23										14.13	16.8289	0.92	2.64215
20.65	4443	32.3597	44.78										2.59	4.2978	2.05	2.52981
33.14	6	14.4423	2.14										11	13.5999	24.82	25.3713
38.44	8.03	29.2023	7.03										29.27	34.5842	39.99	41.9581
36.48	9.98	41.3479	12.7										16.9	18.1967	11.42	13.0505
19.35	22.84	65.0177	22.91										4.96	5.90351	8.89	7.70443
9.9	70.33	79.1156	29.82										41.52	40.1979	30.36	36.4422
17.86	168.51	85.4905	30.36										13.41	15.3265	18.35	41.3882
7.1	671.47	67.2654	40.15										18.46	18.5043	19.04	20.0931
7.18	2189.03	65.5333	43.23										13.08	10.8994	10.09	12.0468
20.65	4443.03	38.5072	44.78										2.15	3.70354	6.61	6.01707
33.14	6	13.6511	2.14										4.95	7.51857	5.22	6.40263
38.44	8.03	32.5498	7.03										11.03	11.4243	15.99	17.9813
36.48	9.98	44.6543	12.7										47.26	46.1586	4.51	4.65172
19.35	22.68	83.8183	22.91										42.19	44.5015	22.91	27.9689
9.9	70.33	106.425	29.82										18.61	19.2589	3.3	3.79562
17.86	168.51	124.229	30.36										39.99	40.7488	14.48	15.7427
7.1	671.47	138.52	40.15										44.39	45.2762	26.47	32.6122
7.18	2189.03	130.831	43.23										35.68	33.7034	13.79	4.9122
20.65	4443.03	82.5134	44.78										6.57	10.6148	5.44	5.06445
19.97	8568	88.0475	53.45										29.42	30.5883	19.04	20.039
33.14	6	11.6532	2.14										13.79	13.1006	17.33	18.4538
38.44	8.03	32.05	7.03										44.78	48.6773	5.22	8.01197
36.48	9.98	46.1699	12.7										4.91	4.73625	15.08	18.0411
19.35	22.68	78.1975	22.91										8.89	6.83799	5.45	6.79333
9.9	70.33	91.9402	29.82										2.05	1.67209	18.61	20.2584
17.86	168.51	96.8008	30.36										3.3	3.80213	2.15	3.21258
7.18	2189.03	82.7978	43.23										15.99	17.1907	18.46	19.2112
20.65	4443.03	60.9631	44.78										2.77	3.97277	3.59	2.61623
33.14	6	13.3178	2.14										18.18	18.6515	5.45	5.82878
38.44	8.03	28.3457	7.03										17.75	20.3648	2.14	4.63135
36.48	9.98	38.1746	12.7										6.14	5.99359	38.78	31.399
19.35	22.68	61.8755	22.91										6.51	5.24573	3.6	3.91785
9.9	70.33	79.4644	29.82										44.56	41.5171	15.2	16.0447
17.86	168.51	98.5661	30.36										14.84	17.0071	55.27	62.4845
7.1	671.47	90.6587	40.15										17.33	19.6304	35.68	36.517
7.18	2189.03	77.3169	43.23										4.91	4.51387	13.79	13.9658
20.65	4443.03	37.5825	44.78										13.43	11.2176	31.68	39.3783
33.14	6	14.1363	2.14										38.61	39.2915	33.26	26.4977
38.44	8.03	28.1535	7.03										34.82	32.0026	14.61	14.8096
36.48	9.98	36.3796	12.7										1.98	2.17847	47.88	48.3935
19.35	22.68	55.2066	22.91										24.82	23.347	14.62	15.4874
9.9	70.33	73.8866	29.82										3.3	3.49415	14.61	17.1781
17.86	168.51	89.7579	30.36										52.89	54.3401	1.01	4.74181
7.1	671.47	88.2246	40.15										16.65	22.2263	35.68	29.4395
7.18	2189.03	70.4714	43.23										5.43	4.59841	17.84	17.9651
20.65	4443.03	43.3551	44.78										6.38	6.06963	44.78	48.0414
19.97	8568	35.905	53.45										1.34	1.03335	0.56	1.39935
33.14	6.03	12.9559	2.14										10.95	9.887	13.08	9.77263
38.44	8.05	31.0065	7.03										3.84	3.67412	45.24	49.3431
36.48	10.03	39.751	12.7										16.47	17.5672	5.97	4.67657
19.35	22.74	60.0446	22.91										15.99	17.4436	5.98	5.58526
9.9	70.36	72.7468	29.82										5.04	6.81873	17.23	19.1913
17.86	168.61	82.349	30.36										2.23	4.00337	2.04	3.62315
7.1	671.44	55.9576	40.15										3.84	4.23272	2.32	2.72797
7.18	2189	46.5344	43.23										0.56	0.66415	13.9	13.9418
20.65	4443	33.2192	44.78										6.61	6.23054	5.44	6.13592
33.14	6.03	16.5974	2.14										15.37	17.2073	2.59	2.4261
38.44	8.05	33.4582	7.03										43.84	46.364	1.34	1.7405
36.48	10.03	45.5974	12.7										9.81	12.6651	2.67	4.00928
19.35	22.74	65.8449	22.91										0.98	3.3742	1.81	5.29802
9.9	70.36	80.4122	29.82										5.97	6.04656	11.16	11.6697
17.86	168.61	62.1234	30.36										15.99	17.3552	18.18	18.6811
7.1	671.44	44.2465	40.15										13.79	15.5838	15.69	17.7702
7.18	2189	37.4479	43.23										11.02	13.9775	18.46	19.6412
20.65	4443	24.1327	44.78										3.3	3.34036	35.55	35.2133
19.97	8567.97	25.1929	53.45										45.24	51.0288	4.91	5.78144
33.14	6	15.4313	2.14										13.1	15.444	0.86	1.69317
38.44	8.03	32.2914	7.03										18.18	19.0668	0.86	3.32497
36.48	9.98	43.8013	12.7										14.72	18.8439	6.14	6.69055
19.35	22.68	68.8973	22.91										43.23	45.2057	2.48	4.04724
9.9	70.33	95.8157	29.82										43.23	45.0969	13.9	12.956
23.24	5.96	6.49954	0.92										0.95	1.15073	42.19	48.4465
24.17	7.93	8.17967	2.24										13.79	15.0224	6.51	5.72979
24.64	10	10.4343	4.06										31.13	35.7128	15.69	12.5423
18.2	22.24	7.72833	15.69										42.22	45.9737	9.65	11.2633
20.36	69.74	46.0157	31.13										19.04	18.4589	31.13	34.106
11.46	165.83	57.1572	36.39										29.27	32.0389	43.23	44.061
6.13	669.73	70.8312	43.24										13.1	15.697	10.34	10.9946
3.03	2162.98	52.4938	47.88										4.51	2.95837	12.7	12.3438
21.93	4298.85	63.2657	49.2										14.75	17.3903	4.96	3.87765
21.05	8423.42	51.8525	55.87										7.12	9.09392	49.2	53.7563
23.24	5.96	7.344	0.92										15.37	17.5724	5.98	5.35469
24.17	7.94	9.04247	2.24										26.47	32.0886	5.98	5.14292
24.64	10	10.8091	4.06										15.69	23.1609	6.61	6.06875
18.2	22.24	7.18742	15.69										1.89	2.11285	4.91	5.92635
20.36	69.74	52.2187	31.13										36.39	37.4249	14.37	15.5615
11.46	165.83	71.071	36.39										5.22	5.873	2.05	2.78889
6.13	669.73	65.2257	43.24										5.91	6.63167	44.78	43.8942
3.03	2162.98	53.4019	47.88										15.67	16.3449	1.64	2.60443
23.24	5.96	6.71905	0.92										14.84	17.4574	14.84	17.193
24.17	7.94	8.76412	2.24										9.81	12.5836	43.24	43.5939
24.64	10	10.0504	4.06										8.39	10.8013	15.69	13.5434
18.2	22.24	9.35808	15.69										14.01	14.5265	5.68	6.63637
20.36	69.74	58.8062	31.13										10.34	11.1185	2.77	2.71141
11.46	165.83	86.4027	36.39										0.56	1.39058	10.61	12.9345
6.13	669.73	83.1926	43.24										18.18	21.4131	1.14	2.21665
3.03	2162.98	79.647	47.88										17.31	23.3353	23.73	20.8224
21.93	4298.85	36.3109	49.2										2.32	2.81583	0.92	2.63684
21.05	8423.42	35.0226	55.87										9.95	13.4351	17.84	19.4437
23.24	5.99	8.50317	0.92										8.89	7.74815	12.7	12.8432
24.17	7.97	7.48873	2.24										6.14	5.84724	3.3	5.5382
24.64	9.99	12.6717	4.06										1.41	2.75873	8.39	11.2738
18.2	22.29	8.87038	15.69										32.99	32.811	15.2	14.7677
20.36	69.75	43.584	31.13										18.46	19.3573	0.86	10.8349
11.46	165.83	55.2105	36.39										13.79	11.147	14.84	15.8903
3.03	2163.05	46.1858	47.88										29.82	32.426	42.19	38.8965
21.93	4298.92	48.459	49.2										13.08	13.6595	34.15	34.6863
18.9	5.96	8.26071	0.58										29.42	29.9471	5.43	2.98506
13.7	7.94	9.50902	1.01										22.91	22.5038	7.12	8.62928
12.6	10	11.5789	1.34										13.79	14.9091	12.81	15.2742
12.3	22.24	21.557	11.89										6.38	6.68158	4.74	4.15613
22.9	69.74	54.9033	33.26										6.51	6.30206	5.91	7.56798
10.4	165.83	73.3692	39.27										0.95	1.38217	9.67	12.9974
10.1	669.73	130.16	47.26										7.03	10.0312	44.78	51.1261
1	2162.98	12.6353	43.37										3.59	5.04928	33.23	14.8786
22.5	4297.85	26.9976	49.63										16.25	14.8136	16.9	16.58
20.2	8423.42	29.8264	59.97										29.42	30.3974	7.12	10.0121
23.24	5.99	14.7805	0.92										41.52	39.8913	8.39	9.96241
24.17	7.97	13.5707	2.24										3.84	4.55033	6.61	10.1176
24.64	9.99	15.975	4.06										6.61	7.1793	2.97	3.21548
18.2	22.29	34.3596	15.69										44.78	46.5259	8.89	8.29856
20.36	69.75	93.224	31.13										0.89	3.22092	12.7	19.2156
11.46	165.83	110.409	36.39										29.82	34.0258	42.22	45.9575
6.13	669.8	107.268	43.24										3.05	4.06999	29.82	28.1478
3.03	2163.05	123.054	47.88										5.97	7.8705	1.41	3.41083
21.93	4298.92	26.4175	49.2										13.63	15.3276	14.72	32.3167
21.05	8423.49	75.016	55.87										5.04	4.15988	9.65	11.7946
18.9	5.96	9.48994	0.58										43.24	49.1095	5.97	3.64536
13.7	7.93	6.86756	1.01										18.46	20.0069	12.41	14.8701
12.6	10	8.26143	1.34										52.89	52.0113	34.82	21.022
12.3	22.24	10.1126	11.89										31.68	32.1989	17.84	19.8565
22.9	69.74	24.7158	33.26										6.38	6.01574	2.24	3.18855
10.4	165.83	42.3146	39.27										52.89	52.407	22.91	26.7826
10.1	669.73	54.1095	47.26										11.83	13.1835	49.9	34.7395
1	2163	55.1191	43.37										34.82	36.9389	13.11	15.3222
22.5	4297.85	32.2341	49.63										29.27	30.9697	1.14	2.30839
23.24	5.99	15.0646	0.92										2.24	4.14062	15.08	19.2811
24.17	7.97	14.7191	2.24										32.76	33.5111	14.48	15.7237
24.64	9.99	14.9489	4.06										4.74	3.90763	18.61	22.2731
18.2	22.29	29.4413	15.69										18.42	22.3661	19.04	23.124
20.36	69.75	67.6863	31.13										30.27	34.3623	41.52	40.2454
11.46	165.83	83.1805	36.39										12.7	10.9503	4.06	6.3869
6.13	669.8	87.0226	43.24										3.3	4.36726	16.9	18.3041
3.03	2163.05	86.2325	47.88										0.92	2.70307	0.95	0.71634
21.93	4298.92	25.2334	49.2										5.22	6.28626	2.59	3.22051
21.05	8423.49	48.4714	55.87										32.76	32.8003	13.9	15.532
23.24	5.96	10.7691	0.92										19.36	24.6309	12.05	14.8857
24.17	7.93	13.9779	2.24										45.78	48.1835	3.59	5.56342
24.64	10	18.9629	4.06										13.79	13.8645	44.39	46.6981
18.2	22.24	30.3514	15.69										5.04	9.40531	44.39	45.8723
20.36	69.74	52.9475	31.13										2.24	2.59571	49.2	56.3155
11.46	165.83	66.3991	36.39										4.04	6.68947	14.37	15.341
6.13	669.73	139.98	43.24										14.61	16.8669	47.09	47.5356
3.03	2162.98	87.9551	47.88										11.16	12.7101	17.23	17.692
21.93	4298.85	35.1736	49.2										16.9	18.5743	24.82	27.9037
23.24	5.99	10.4774	0.92										47.88	49.697	3.05	2.68913
24.17	7.97	12.5661	2.24										2.67	5.38786	3.84	3.73887
24.64	9.99	16.4489	4.06										3.05	4.81324	7.12	7.23985
18.2	22.29	32.0906	15.69										0.89	2.19752	5.91	5.97466
20.36	69.75	37.783	31.13										2.14	6.55573	9.24	10.8034
11.46	165.83	46.8726	36.39										11.72	14.2614	38.78	33.156
6.13	669.8	80.4722	43.24										31.68	36.3106	5.27	6.82582
3.03	2163.05	31.8788	47.88										14.37	15.8234	2.97	3.16445
21.93	4298.92	38.9924	49.2										17.75	18.8579	19.04	19.9106
23.24	5.99	9.16464	0.92										7.03	8.25711	35.68	32.9573
24.17	7.97	8.48589	2.24										15.67	15.128	1.55	2.08958
24.64	9.99	9.02954	4.06										14.37	16.3621	6.14	6.5566
18.2	22.29	22.3819	15.69										44.39	46.613	17.84	18.739
20.36	69.75	54.6118	31.13										1.81	4.52615	13.1	15.716
11.46	165.83	71.5092	36.39										5.97	8.87554	11.16	10.4364
6.13	669.8	65.738	43.24										13.1	14.0501	49.9	43.1548
3.03	2163.05	40.7954	47.88										18.46	18.1613	18.46	17.3107
21.93	4298.92	38.2632	49.2										32.99	32.392	11.42	13.1719
21.05	8423.49	39.2958	55.87										17.84	19.0242	2.67	7.27208
18.9	5.96	10.2	0.58										7.02	10.3308	4.51	6.33448
13.7	7.93	10.3376	1.01										0.98	0.88587	13.79	21.0498
12.6	10	15.6302	1.34										6.61	5.81413	1.41	6.25231
12.3	22.24	32.5945	11.89										0.56	2.07809	5.97	5.97741
22.9	69.74	62.3484	33.26										11.03	13.189	18.46	18.8935
10.4	165.83	81.1641	39.27										38.48	38.1185	35.55	36.4655
10.1	669.73	78.6412	47.26										5.97	8.01103	14.13	14.542
1	2162.98	27.2314	43.37										0.86	2.10629	2.05	2.31406
22.5	4297.85	32.2964	49.63										4.37	5.37543	0.56	6.14968
20.2	8423.42	38.6017	59.97										17.23	21.1885	3.27	3.82989
23.24	5.99	10.5603	0.92										40.15	43.5965	1.34	5.36141
24.17	7.97	15.1511	2.24										4.06	6.686	10.61	13.5049
24.64	9.99	19.7793	4.06										16.61	17.2893	0.7	2.78329
18.2	22.29	42.5048	15.69										6.57	9.48741	22.91	24.377
20.36	69.75	60.6392	31.13										0.95	1.15072	44.78	54.5818
11.46	165.83	79.2558	36.39										3.84	4.29256	1.38	2.74568
21.93	4298.92	36.1658	49.2										14.48	19.1975	6.61	7.7924
21.05	8423.49	39.0769	55.87										5.43	6.85496	12.41	12.8265
23.24	5.99	11.3398	0.92										8.89	10.6325	29.82	32.0677
24.17	7.97	14.4341	2.24										45.78	44.5736	3.59	3.35383
24.64	9.99	19.2008	4.06										15.08	17.5013	9.53	12.5734
20.36	69.75	61.4995	31.13										13.66	13.3034	0.92	2.64078
11.46	165.83	41.1146	36.39										18.46	17.7834	41.74	36.8795
6.13	669.8	10.4881	43.24										26.47	35.3828	45.78	40.6059
3.03	2163.05	19.5954	47.88										49.2	50.3088	45.78	42.3007
21.93	4298.92	24.7445	49.2										53.45	57.3656	13.9	13.6792
21.05	8423.49	55.5913	55.87										2.04	2.37461	19.36	28.8372
16.9	5.81	21.9266	0.56										17.33	17.4278	1.82	1.03613
15.05	6.81	31.0426	0.7										10.53	8.33455	11.89	7.99501
13.2	7.81	32.1706	0.84										2.97	2.84303	30.36	34.8247
13.3	8.81	32.456	1.19										55.27	55.0949	11.16	11.8047
13.4	9.81	32.1808	1.55										13.66	12.9597	47.26	39.8655
13.8	10.81	31.8991	1.64										40.15	39.7241	14.15	14.3083
14.2	11.81	31.7242	1.72										5.27	5.84457	47.09	41.3766
14.6	12.81	31.5161	1.81										23.73	27.4393	13.1	14.0348
14.6	13.48	31.51	1.81										18.61	18.6165	6.61	6.10376
11.6	25.8	25.332	9.81										5.45	5.17442	14.13	15.9774
11.6	26.8	26.3796	9.81										17.75	18.3671	43.84	41.7317
10.4	169.21	58.1934	33.97										31.68	27.7399	7.12	8.43258
16.9	5.81	20.4286	0.56										47.09	51.0924	18.42	39.283
15.05	6.81	26.0843	0.7										46.17	48.555	15.2	14.6477
13.2	7.81	29.125	0.84										14.37	16.2539	3.59	2.66499
13.3	8.81	30.7868	1.19										4.04	6.82691	13.9	13.3273
13.4	9.81	31.0446	1.55										17.75	18.7485	3.59	4.73298
13.8	10.81	31.3387	1.64										4.06	2.86502	13.9	13.1002
14.2	11.81	31.889	1.72										29.27	30.8542	22.91	23.0149
14.6	12.81	32.2325	1.81										5.43	4.03205	13.43	12.1739
14.6	13.48	32.3932	1.81										53.45	53.1654	4.06	2.83427
11.6	25.8	31.2131	9.81										0.56	3.02609	1.41	2.54458
11.6	26.8	32.1656	9.81										0.56	2.77417	1.82	1.16433
10.4	169.21	88.0888	33.97										1.14	2.00272	41.52	43.0088
16.9	5.81	25.8177	0.56										47.88	49.8833	2.24	3.65425
15.05	6.81	32.9328	0.7										31.68	35.0525	2.97	7.28339
13.2	7.81	35.4182	0.84										1.01	3.72883	13.9	13.7101
13.3	8.81	36.6676	1.19										0.92	3.16004	17.75	18.4016
13.4	9.81	36.7028	1.55										2.04	6.67282	8.08	10.0593
13.8	10.81	36.6747	1.64										0.95	1.02135	4.28	4.31599
14.2	11.81	36.8177	1.72										36.39	39.2109	5.43	4.93905
14.6	12.81	36.8494	1.81										17.31	30.068	14.88	33.6986
14.6	13.48	36.8614	1.81										0.89	5.62389	45.24	49.5768
11.6	25.8	32.9918	9.81										2.97	4.80612	2.04	5.12666
11.6	26.8	33.8383	9.81										9.81	10.8126	39.99	40.9435
10.4	169.21	75.3512	33.97										8.89	8.00529	11.63	13.3314
20.8	5.81	19.9204	0.86										6.38	6.04842	5.68	5.54557
20.45	6.81	27.3187	1.14										5.22	5.79858	5.68	5.69882
20.1	7.81	32.6519	1.41										44.39	43.7974	15.37	16.5712
20.45	8.81	35.8646	2.04										44.78	52.1742	8.89	10.6725
20.8	9.81	30.6573	2.67										14.84	19.5702	5.27	5.20055
20.95	10.81	21.3168	3.59										47.09	47.081	11.02	13.2766
21.1	11.81	19.294	4.51										9.1	10.9919	15.37	17.6444
21.25	12.81	14.2243	5.43										15.67	16.0055	18.18	19.4895
21.25	13.48	12.9694	5.43										26.47	29.8956	1.89	2.78784
16.7	25.8	12.0087	13.79										30.36	33.9098	4.05	4.25656
16.7	26.8	12.1537	13.79										15.69	11.4883	9.81	12.0765
11.46	169.21	89.6359	31.68										34.82	39.4659	6.38	6.38857
20.8	5.81	4.98983	0.86										5.22	5.59781	15.99	17.0587
20.45	6.81	13.8766	1.14										33.26	33.3162	18.35	19.0507
20.1	7.81	20.0384	1.41										17.33	18.114	2.24	3.36152
20.45	8.81	24.3023	2.04										5.44	8.76745	14.84	17.0657
20.8	9.81	25.6885	2.67										7.03	9.30548	5.91	6.32945
20.95	10.81	24.5873	3.59										0.92	2.84739	47.88	40.7297
21.1	11.81	23.9886	4.51										43.37	46.7543	5.45	7.1911
21.25	12.81	22.9171	5.43										9.81	12.0029	29.82	31.7711
21.25	13.48	22.5484	5.43										5.43	6.38072	2.97	3.56893
16.7	25.8	30.5379	13.79										8.89	11.8559	42.19	33.399
16.7	26.8	30.8308	13.79										3.84	4.04077	4.37	4.65832
11.46	169.21	65.3083	31.68										18.25	18.3898	5.45	6.1675
20.8	5.81	13.0354	0.86										5.98	5.73431	18.42	33.0446
20.45	6.81	18.0737	1.14										16.47	17.7909	39.99	39.3967
20.1	7.81	21.972	1.41										16.9	18.4276	14.13	13.9616
20.45	8.81	25.6179	2.04										15.99	17.0611	22.91	28.4872
20.8	9.81	27.3089	2.67										11.16	12.0524	41.23	45.265
20.95	10.81	16.9736	3.59										24.82	27.4505	45.24	42.1134
21.1	11.81	14.6102	4.51										14.72	22.0393	17.23	17.8311
21.25	12.81	13.8226	5.43										2.22	3.19674	13.08	12.8982
21.25	13.48	13.7748	5.43										13.79	15.6773	42.19	38.4597
16.7	25.8	24.4572	13.79										14.37	14.8851	9.83	17.2366
16.7	26.8	26.6964	13.79										0.84	4.08693	30.27	29.4621
11.46	169.21	74.6573	31.68										0.95	1.53059	16.61	17.0512
20.8	5.81	11.669	0.86										12.41	13.6855	5.98	5.78294
20.45	6.81	19.5248	1.14										13.66	15.1411	15.69	13.5954
20.1	7.81	24.5713	1.41										2.59	3.80585	13.9	12.6039
20.45	8.81	28.2095	2.04										3.3	4.21662	15.69	28.2979
20.8	9.81	12.5216	2.67										31.13	34.6011	1.72	3.31377
20.95	10.81	6.75844	3.59										41.52	41.8576	5.04	3.5897
21.1	11.81	6.59414	4.51										8.39	10.709	1.9	2.38136
21.25	12.81	6.10737	5.43										7.03	10.7587	5.91	6.31112
21.25	13.48	6.3279	5.43										9.65	11.051	2.04	4.68844
16.7	25.8	6.67547	13.79										6.51	6.1293	14.61	17.2368
16.7	26.8	6.76473	13.79										2.05	2.46764	13.1	16.604
11.46	169.21	69.4706	31.68										1.4	3.1451	49.2	56.4922
20.8	5.81	3.82603	0.86										10.34	11.4274	6.61	8.3387
20.45	6.81	10.6377	1.14										12.41	12.9927	5.45	6.29383
20.1	7.81	15.7197	1.41										14.84	16.8131	45.85	37.5913
20.45	8.81	20.2878	2.04										29.82	29.9329	29.27	34.0267
20.8	9.81	20.5009	2.67										17.75	19.3669	16.47	18.1597
20.95	10.81	19.201	3.59										15.67	15.1439	9.65	11.5576
21.1	11.81	20.53	4.51										9.81	12.1274	10.81	13.0675
21.25	12.81	20.5962	5.43										14.32	15.4258	7.03	8.38858
21.25	13.48	20.4582	5.43										13.08	11.0089	9.38	12.5321
16.7	25.8	30.3989	13.79										6.14	6.18543	10.53	14.0477
16.7	26.8	31.445	13.79										44.39	45.8138	2.14	3.99542
11.46	169.21	71.9624	31.68										14.61	15.8257	11.16	12.9623
20.8	5.81	137.879	0.86										6.61	7.17327	13.71	14.5202
20.45	6.81	169.705	1.14										9.65	10.9976	5.91	8.08944
20.1	7.81	169.691	1.41										36.39	37.4188	47.09	44.7653
20.45	8.81	172.31	2.04										1.38	1.64767	6.38	6.17025
20.8	9.81	162.453	2.67										14.37	17.0269	18.46	19.3912
20.95	10.81	158.975	3.59										0.58	2.79966	3.05	4.68744
21.1	11.81	149.44	4.51										29.42	30.4285	15.08	17.611
21.25	12.81	93.2575	5.43										7.27	7.31253	0.92	4.37681
21.25	13.48	103.154	5.43										11.16	11.4438	47.09	51.1054
16.7	25.8	140.164	13.79										4.37	6.29853	5.44	5.96886
16.7	26.8	139.637	13.79										2.4	2.45802	2.59	3.88837
11.46	169.21	113.91	31.68										38.48	36.0793	19.36	38.0298
20.8	5.81	2.65771	0.86										12.7	13.0076	17.84	18.2776
20.45	6.81	19.0378	1.14										9.53	13.3579	14.72	17.4938
20.1	7.81	25.3115	1.41										2.22	3.13105	26.47	32.95
20.45	8.81	29.6983	2.04										39.27	33.8146	29.42	30.9286
20.8	9.81	30.0449	2.67										55.27	60.8403	35.55	36.8343
20.95	10.81	28.857	3.59										18.46	23.9503	16.9	17.9903
21.1	11.81	28.8665	4.51										1.4	4.07553	43.37	36.9882
21.25	12.81	28.5731	5.43										0.92	2.70641	3.3	4.68679
21.25	13.48	27.5853	5.43										2.14	2.94384	41.52	39.9934
16.7	25.8	35.7528	13.79										4.04	5.71872	7.12	8.19919
16.7	26.8	36.5654	13.79										2.67	6.56448	9.38	11.5525
20.8	5.81	6.73995	0.86										2.07	3.25537	5.04	5.99373
20.45	6.81	17.4887	1.14										10.95	11.153	5.97	7.84529
20.1	7.81	23.9055	1.41										17.75	19.9417	4.51	2.77184
20.45	8.81	28.7379	2.04										29.27	33.6692	13.79	12.9759
20.8	9.81	29.0202	2.67										2.77	2.52148	11.16	10.7687
20.95	10.81	27.945	3.59										5.22	5.55148	15.69	7.2083
21.1	11.81	27.6467	4.51										16.61	17.675	42.19	31.0443
21.25	12.81	22.1637	5.43										14.13	13.8223	6.51	9.26885
21.25	13.48	23.9497	5.43										9.65	11.2433
16.7	25.8	36.0421	13.79										13.43	13.9952
16.7	26.8	36.7088	13.79										41.52	43.1233
11.46	169.21	71.3393	31.68										3.05	3.92014
20.8	5.81	8.43826	0.86										2.24	3.8672
20.45	6.81	15.8452	1.14										32.76	34.0762
20.1	7.81	21.1574	1.41										10.34	11.5655
20.45	8.81	25.3607	2.04										13.1	14.1604
20.8	9.81	24.7238	2.67										2.15	2.80799
20.95	10.81	22.8615	3.59										16.61	17.4633
21.1	11.81	23.6605	4.51										18.42	17.4808
21.25	12.81	23.9132	5.43										30.36	35.8152
21.25	13.48	23.6359	5.43										10.61	12.744
16.7	25.8	37.2684	13.79										35.68	34.5639
16.7	26.8	37.6756	13.79										39.99	39.3189
11.46	169.21	75.9126	31.68										55.87	54.3197
20.8	5.81	11.7825	0.86										19.72	24.9433
20.45	6.81	17.3561	1.14										26.31	27.8916
20.1	7.81	22.7128	1.41										35.55	36.0251
20.45	8.81	26.2074	2.04										5.44	5.17838
20.8	9.81	25.6718	2.67										9.95	12.1208
20.95	10.81	24.2133	3.59										1.55	5.30704
21.1	11.81	24.2685	4.51										42.19	40.6284
21.25	12.81	24.4595	5.43										16.47	17.6846
21.25	13.48	24.948	5.43										14.37	16.7788
16.7	25.8	35.8479	13.79										43.24	40.7774
16.7	26.8	36.2551	13.79										10.81	13.8649
11.46	169.21	75.5667	31.68										4.37	4.67816
20.8	5.81	2.95558	0.86										4.96	3.42627
20.45	6.81	13.1717	1.14										1.9	1.42426
20.1	7.81	25.3826	1.41										11.16	10.5249
20.45	8.81	32.0541	2.04										29.42	27.4722
20.8	9.81	32.2614	2.67										16.25	15.4373
20.95	10.81	31.3237	3.59										9.65	11.4431
21.1	11.81	31.5766	4.51										15.67	14.2761
21.25	12.81	31.1291	5.43										29.27	29.1985
21.25	13.48	31.2135	5.43										5.43	3.71082
16.7	25.8	41.442	13.79										1.41	2.22244
16.7	26.8	42.4081	13.79										29.82	34.7703
11.46	169.21	78.5713	31.68										0.56	1.56318
20.8	5.81	12.0471	0.86										0.95	0.97913
20.45	6.81	18.0715	1.14										43.24	45.2359
20.1	7.81	21.5952	1.41										11.03	14.4615
20.45	8.81	24.7158	2.04										18.46	20.5203
20.8	9.81	25.1253	2.67										5.91	6.30474
20.95	10.81	24.2873	3.59										14.37	13.6574
21.1	11.81	24.6424	4.51										17.23	18.7103
21.25	12.81	25.1532	5.43										6.14	6.16857
21.25	13.48	25.9463	5.43										3.84	4.95968
16.7	25.8	39.3744	13.79										14.75	17.4292
16.7	26.8	40.0801	13.79										26.31	31.4901
11.46	169.21	65.9161	31.68										4.96	3.65688
50.2	5.01	14.2655	2.22										23.8	27.2297
46.8	6.01	24.8642	3.13										45.24	52.4704
43.4	7.02	31.1796	4.04										14.37	14.9244
40	8.02	35.5802	4.95										0.56	1.74351
34.05	9.03	38.6312	7.02										2.14	2.87209
28.1	10.03	41.8506	9.1										45.24	44.6507
22.4	11.04	49.139	9.24										15.67	20.5322
16.7	12.11	47.9908	9.38										5.43	4.03762
11	13.06	49.8868	9.53										13.79	11.5693
5.3	13.93	50.5949	9.67										36.39	38.3209
-0.4	14.94	50.974	9.81										3.05	4.09138
-6.1	15.94	51.535	9.95										45.85	50.7084
-11.8	16.95	52.1154	10.09										13.79	16.7376
9.5	17.95	52.533	10.61										3.59	9.46639
8.3	18.96	52.9584	10.81										16.47	17.3817
7.1	19.96	53.3997	11.02										13.79	13.6385
5.9	20.97	53.9148	11.22										5.45	6.33317
4.7	21.98	54.2991	11.42										29.42	33.4752
3.5	22.98	54.7113	11.63										13.79	16.312
2.3	23.99	54.9497	11.83										10.34	11.0395
2.3	24.99	55.1872	11.83										4.37	3.85035
13.5	73.55	91.9971	23.73										4.74	4.08149
27.2	339.99	95.8757	30.27										14.61	16.0214
0.1	673.23	111.546	33.23										0.89	2.13584
19.6	2887.6	60.5616	34.15										6.51	6.70145
16	4374.86	19.4787	38.78										12.41	14.9454
23.5	8020.9	22.849	45.85										0.95	4.03019
50.2	5.01	13.8792	2.22										9.95	14.9551
46.8	6.01	20.3901	3.13										15.08	17.7437
43.4	7.02	25.8916	4.04										18.46	19.7731
40	8.02	32.368	4.95										49.9	45.9592
34.05	9.03	35.9473	7.02										5.98	5.58583
28.1	10.03	38.6344	9.1										14.13	16.4581
22.4	11.04	31.3776	9.24										1.41	3.25517
16.7	12.11	43.0474	9.38										42.19	41.2694
11	13.06	44.4034	9.53										14.37	16.3858
5.3	13.93	44.7706	9.67										4.51	6.17399
-0.4	14.94	44.9164	9.81										2.04	1.94812
-6.1	15.94	45.4346	9.95										4.51	3.50352
-11.8	16.95	45.7683	10.09										49.9	52.2951
9.5	17.95	46.2044	10.61										2.59	3.87502
8.3	18.96	46.5776	10.81										5.91	5.95799
7.1	19.96	46.9248	11.02										18.18	19.3981
5.9	20.97	47.0776	11.22										11.72	14.9793
4.7	21.98	47.3312	11.42										16.47	18.2928
3.5	22.98	47.6125	11.63										49.9	51.0734
2.3	23.99	47.7965	11.83										17.31	16.5234
2.3	24.99	47.4798	11.83										43.84	47.3559
13.5	73.55	84.5348	23.73										55.27	56.1269
27.2	339.99	72.4579	30.27										4.91	5.22076
0.1	673.23	90.4974	33.23										5.68	5.92084
19.6	2887.6	37.7144	34.15										16.65	19.5757
16	4374.86	34.7894	38.78										4.37	4.2889
23.5	8020.9	34.9096	45.85										5.91	6.17035
50.2	5.01	13.6334	2.22										15.69	13.6373
46.8	6.01	18.9498	3.13										55.27	55.8749
43.4	7.02	24.2396	4.04										2.4	2.85426
40	8.02	29.4898	4.95										7.03	6.43432
34.05	9.03	33.4469	7.02										31.13	34.4808
28.1	10.03	36.328	9.1										36.2	40.7502
22.4	11.04	36.383	9.24										13.79	15.3189
16.7	12.11	40.2804	9.38										7.03	5.92718
11	13.06	41.1077	9.53										14.48	16.7674
5.3	13.93	41.4484	9.67										13.66	11.8367
-0.4	14.94	41.5943	9.81										0.56	1.10247
-6.1	15.94	41.8994	9.95										49.63	51.8033
-11.8	16.95	42.1548	10.09										47.09	46.7746
9.5	17.95	42.347	10.61										1.41	2.05539
8.3	18.96	42.484	10.81										16.9	18.6554
7.1	19.96	42.6996	11.02										6.14	6.13816
5.9	20.97	42.9224	11.22										23.8	27.2329
4.7	21.98	43.1395	11.42										14.75	17.0214
3.5	22.98	43.3204	11.63										18.18	19.8915
2.3	23.99	43.397	11.83										11.63	13.184
2.3	24.99	43.1287	11.83										10.53	10.8293
13.5	73.55	73.3179	23.73										55.87	60.3058
27.2	339.99	81.5066	30.27										3.05	4.0673
0.1	673.23	100.644	33.23										15.08	17.9574
19.6	2887.6	51.5065	34.15										19.04	20.3966
16	4374.86	31.225	38.78										5.45	5.4926
32.42	5.01	18.5457	0.89										5.68	5.70089
33.63	6.01	26.7499	2.97										13.11	14.5079
34.84	7.02	34.143	5.04										1.14	3.44493
36.04	8.02	42.6222	7.12										5.44	5.41674
34.1	9.03	53.0343	8.39										5.04	3.40104
32.16	10.03	64.1843	9.65										13.41	15.8941
29.98	11.04	63.8042	10.34										11.72	12.7693
27.8	12.11	81.1212	11.03										19.04	22.4562
25.62	13.06	87.3172	11.72										2.23	2.58804
23.44	13.93	91.5112	12.41										14.75	16.2385
21.26	14.94	95.8108	13.1										45.78	42.2849
19.09	15.94	99.9661	13.79										11.72	14.866
16.91	16.95	103.205	14.48										8.89	10.0244
20.17	17.95	106.003	14.75										3.59	4.00055
18.9	18.96	108.343	15.37										3.3	3.04174
17.63	19.96	110.756	15.99										1.34	2.87867
16.36	20.97	112.736	16.61										9.1	10.8453
15.09	21.98	114.274	17.23										34.15	23.7079
13.81	22.98	115.726	17.84										13.1	14.6232
12.54	23.99	116.677	18.46										14.48	15.8804
12.54	24.99	117.817	18.46										0.56	1.12689
15.37	73.51	167.942	29.42										8.89	11.0322
17.86	339.99	145.603	35.55										26.47	32.122
3.07	673.23	140.796	34.82										5.68	6.95643
18.28	2887.6	19.2002	42.19										39.99	38.7897
18.67	4374.57	37.5046	45.78										0.89	2.11031
20.63	8020.9	23.7703	49.9										40.15	40.2385
32.42	5.01	15.4475	0.89										18.46	18.2392
33.63	6.01	24.8711	2.97										18.46	20.8108
34.84	7.02	31.9433	5.04										0.95	1.20989
36.04	8.02	40.4571	7.12										12.41	15.1412
34.1	9.03	48.2747	8.39										6.51	5.50431
32.16	10.03	57.8193	9.65										5.45	5.69818
29.98	11.04	44.4146	10.34										45.78	48.5661
27.8	12.11	68.3214	11.03										4.05	3.36888
25.62	13.06	72.5963	11.72										52.89	54.7387
23.44	13.93	74.3284	12.41										2.4	2.41553
21.26	14.94	75.5807	13.1										3.83	3.86767
19.09	15.94	76.7864	13.79										36.39	33.4545
16.91	16.95	77.7724	14.48										3.59	4.02418
20.17	17.95	78.085	14.75										2.14	3.54007
18.9	18.96	78.387	15.37										5.44	5.70145
17.63	19.96	78.4964	15.99										11.22	14.2541
16.36	20.97	77.998	16.61										16.47	19.7437
15.09	21.98	77.8486	17.23										17.33	18.7174
13.81	22.98	77.8938	17.84										19.04	18.9688
12.54	23.99	77.5101	18.46										5.98	5.02894
12.54	24.99	78.1561	18.46										40.15	42.4628
15.37	73.51	97.9848	29.42										1.34	5.89436
17.86	339.99	19.1849	35.55										17.75	19.7431
3.07	673.23	71.0212	34.82										53.63	50.4819
18.28	2887.6	30.324	42.19										5.44	7.80694
32.42	5.01	24.8971	0.89										31.68	34.8445
33.63	6.01	33.3924	2.97										14.61	18.1064
34.84	7.02	38.59	5.04										49.2	52.3308
36.04	8.02	42.815	7.12										13.1	14.946
34.1	9.03	48.8561	8.39										13.79	11.736
32.16	10.03	55.4419	9.65										4.06	3.91011
29.98	11.04	36.2091	10.34										11.22	13.2666
27.8	12.11	66.9109	11.03										49.9	49.9052
25.62	13.06	71.0823	11.72										14.75	17.1837
23.44	13.93	73.0343	12.41										4.51	5.86151
21.26	14.94	75.2712	13.1										18.61	19.4312
19.09	15.94	77.023	13.79										5.22	6.18124
16.91	16.95	78.7707	14.48										5.04	4.14063
20.17	17.95	80.2001	14.75										13.79	13.8699
18.9	18.96	81.3056	15.37										0.86	1.9972
17.63	19.96	82.4765	15.99										49.9	45.6198
16.36	20.97	83.4231	16.61										7.02	10.2935
15.09	21.98	83.9473	17.23										4.06	6.00177
13.81	22.98	84.3673	17.84										5.98	5.85312
12.54	23.99	84.8541	18.46										17.31	25.2877
12.54	24.99	85.7824	18.46										43.84	45.0299
15.37	73.51	109.406	29.42										9.65	10.4638
17.86	339.99	105.23	35.55										2.97	4.84841
3.07	673.23	112.498	34.82										29.15	26.751
18.28	2887.6	86.1579	42.19										13.79	10.994
18.67	4374.57	55.0413	45.78										49.63	49.47
20.63	8020.9	26.7626	49.9										34.82	36.6617
32.42	5.01	33.4843	0.89										13.79	15.3063
33.63	6.01	41.5943	2.97										9.24	11.3475
34.84	7.02	47.1678	5.04										49.2	50.0526
36.04	8.02	54.8596	7.12										9.1	10.3057
34.1	9.03	62.8998	8.39										53.63	53.7719
32.16	10.03	70.8375	9.65										3.3	3.11232
29.98	11.04	46.8587	10.34										14.61	16.1552
27.8	12.11	84.0155	11.03										6.51	6.29308
25.62	13.06	88.648	11.72										0.98	2.8896
23.44	13.93	91.3214	12.41										29.27	33.8117
21.26	14.94	93.4634	13.1										14.75	15.6996
19.09	15.94	95.5672	13.79										18.61	21.1173
16.91	16.95	97.3784	14.48										1.34	1.54657
20.17	17.95	98.909	14.75										6.61	6.5072
18.9	18.96	100.228	15.37										15.08	17.5573
17.63	19.96	101.617	15.99										14.62	16.7163
16.36	20.97	102.698	16.61										2.97	2.54925
15.09	21.98	103.715	17.23										14.01	16.274
13.81	22.98	105.039	17.84										5.04	7.02195
12.54	23.99	105.932	18.46										34.82	35.1128
12.54	24.99	106.653	18.46										16.9	17.5632
15.37	73.55	127.325	29.42										8.89	10.3125
17.86	339.99	116.578	35.55										31.13	28.9468
3.07	673.23	123.685	34.82										35.55	33.9688
18.28	2887.6	86.2793	42.19										18.18	19.1983
18.67	4374.57	30.054	45.78										16.47	18.0622
20.63	8020.9	45.276	49.9										1.14	2.10235
32.42	5.01	13.5031	0.89										16.61	18.5221
33.63	6.01	24.9223	2.97										12.81	14.5701
34.84	7.02	33.3419	5.04										13.1	14.225
36.04	8.02	41.0884	7.12										5.44	4.88028
34.1	9.03	51.9745	8.39										33.55	38.5086
32.16	10.03	63.5643	9.65										2.59	2.75464
29.98	11.04	71.4772	10.34										0.56	1.17797
27.8	12.11	79.2098	11.03										17.84	22.0009
25.62	13.06	84.9298	11.72										13.08	13.3395
23.44	13.93	88.681	12.41										36.2	42.073
21.26	14.94	92.1671	13.1										5.43	9.66754
19.09	15.94	95.8586	13.79										7.12	9.60422
16.91	16.95	98.5322	14.48										1.14	2.05613
20.17	17.95	101.02	14.75										15.37	16.7362
18.9	18.96	102.404	15.37										14.15	14.7763
17.63	19.96	103.452	15.99										13.08	13.059
16.36	20.97	104.332	16.61										11.72	14.6284
15.09	21.98	105.198	17.23										11.72	12.7861
13.81	22.98	106.566	17.84										31.68	38.1353
12.54	23.99	107.712	18.46										14.62	15.646
12.54	24.99	108.778	18.46										18.61	19.7209
15.37	73.51	145.341	29.42										6.51	5.88876
17.86	339.99	129.676	35.55										5.44	5.21752
3.07	673.23	136.102	34.82										15.37	17.2508
18.28	2887.6	77.8911	42.19										1.41	4.34637
18.67	4374.57	41.0904	45.78										24.82	21.3126
20.63	8020.9	39.2015	49.9										14.75	15.8894
32.42	5.01	20.007	0.89										1.81	4.83819
33.63	6.01	31.0798	2.97										14.75	15.678
34.84	7.02	36.9087	5.04										11.16	12.8364
36.04	8.02	43.0903	7.12										43.24	46.1666
34.1	9.03	50.0016	8.39										8.08	9.586
32.16	10.03	57.7805	9.65										18.18	19.6699
29.98	11.04	65.0214	10.34										5.98	6.11395
27.8	12.11	69.4256	11.03										0.86	2.08016
25.62	13.06	74.2348	11.72										9.95	12.847
23.44	13.93	77.5805	12.41										19.04	22.9266
21.26	14.94	80.6558	13.1										14.48	15.9133
19.09	15.94	83.7084	13.79										2.07	3.51208
16.91	16.95	86.3859	14.48										16.61	18.7477
20.17	17.95	88.3628	14.75										4.06	4.87041
18.9	18.96	89.9887	15.37										11.72	15.1023
17.63	19.96	91.4083	15.99										11.89	18.1752
16.36	20.97	92.538	16.61										5.22	5.6162
15.09	21.98	93.711	17.23										12.7	11.6164
13.81	22.98	94.8074	17.84										15.08	17.0493
12.54	23.99	95.6497	18.46										49.2	47.0582
12.54	24.99	96.5295	18.46										5.43	4.06353
15.37	73.55	137.895	29.42										43.22	40.4728
17.86	339.99	135.586	35.55										1.9	2.18753
3.07	673.23	144.647	34.82										14.72	17.7441
18.28	2887.6	86.3124	42.19										5.97	5.99864
32.42	5.01	20.3495	0.89										19.04	19.9083
33.63	6.01	33.3179	2.97										1.34	3.10697
34.84	7.02	42.8684	5.04										47.09	44.6619
36.04	8.02	51.1839	7.12										10.95	16.8409
34.1	9.03	61.3766	8.39										1.41	2.82313
32.16	10.03	70.5764	9.65										14.48	16.8474
29.98	11.04	71.0192	10.34										30.36	33.3497
27.8	12.11	82.5298	11.03										8.39	11.005
25.62	13.06	85.8894	11.72										0.86	1.86899
23.44	13.93	87.6882	12.41										6.57	7.04207
21.26	14.94	90.5242	13.1										2.67	4.62685
19.09	15.94	92.5423	13.79										13.63	19.7138
16.91	16.95	94.1861	14.48										17.23	17.7967
20.17	17.95	95.2675	14.75										13.08	11.3202
18.9	18.96	95.5966	15.37										8.39	11.1273
17.63	19.96	96.4355	15.99										4.91	5.38412
16.36	20.97	96.805	16.61										5.45	6.91526
15.09	21.98	97.1636	17.23										9.81	10.9985
13.81	22.98	98.2515	17.84										16.61	17.807
12.54	23.99	98.9727	18.46										53.45	57.0519
12.54	24.99	100.818	18.46										5.98	5.82324
17.86	339.99	122.698	35.55										35.55	34.4416
3.07	673.23	125.378	34.82										7.27	7.17733
18.28	2887.6	100.851	42.19										6.61	6.34127
18.67	4374.57	64.3871	45.78										13.79	15.0674
20.63	8020.9	86.1693	49.9										4.51	4.28028
32.42	5.01	15.7314	0.89										2.97	3.60101
33.63	6.01	29.6151	2.97										52.8	53.6261
34.84	7.02	40.7975	5.04										13.08	10.9574
36.04	8.02	51.676	7.12										14.72	18.7481
34.1	9.03	61.0054	8.39										14.48	15.6526
32.16	10.03	68.7581	9.65										14.01	15.4623
29.98	11.04	75.5789	10.34										16.61	17.51
27.8	12.11	77.8368	11.03										14.32	16.5737
25.62	13.06	80.5161	11.72										38.48	35.8596
23.44	13.93	81.7628	12.41										5.43	4.78029
21.26	14.94	83.3522	13.1										8.89	8.48718
19.09	15.94	84.0576	13.79										0.95	1.25774
16.91	16.95	84.5989	14.48										5.91	5.51438
20.17	17.95	85.0773	14.75										15.99	17.0098
18.9	18.96	85.2856	15.37										6.61	5.61727
17.63	19.96	85.9384	15.99										34.82	36.5969
16.36	20.97	86.4642	16.61										15.67	20.5064
15.09	21.98	86.7214	17.23										13.79	16.8818
13.81	22.98	87.2492	17.84										13.43	13.3795
12.54	23.99	87.1241	18.46										5.43	6.01456
12.54	24.99	88.0411	18.46										2.14	3.21644
15.37	73.51	97.0431	29.42										24.82	26.3314
17.86	339.99	101.884	35.55										8.89	10.8397
3.07	673.23	111.815	34.82										7.03	9.01109
18.28	2887.6	104.646	42.19										1.34	1.89885
18.67	4374.57	57.9679	45.78										15.37	16.6258
20.63	8020.9	27.1973	49.9										2.77	2.26184
32.42	5.01	19.3817	0.89										47.09	48.9465
33.63	6.01	29.3817	2.97										1.98	3.04003
34.84	7.02	35.1519	5.04										5.43	6.38705
36.04	8.02	41.3728	7.12										22.91	22.5825
34.1	9.03	49.2015	8.39										5.22	6.27094
32.16	10.03	56.5464	9.65										17.84	19.2872
29.98	11.04	70.1593	10.34										13.66	12.2518
27.8	12.11	68.5332	11.03										3.3	3.4398
25.62	13.06	72.8841	11.72										6.51	5.66065
23.44	13.93	76.2207	12.41										2.48	4.21209
21.26	14.94	79.4429	13.1										3.84	4.36957
19.09	15.94	82.2709	13.79										5.43	3.91983
16.91	16.95	84.6663	14.48										19.04	19.954
20.17	17.95	86.6895	14.75										2.05	2.29653
18.9	18.96	88.2796	15.37										2.67	5.78569
17.63	19.96	89.6541	15.99										17.31	24.0486
16.36	20.97	90.8274	16.61										18.61	19.6541
15.09	21.98	91.8684	17.23										2.24	2.29077
13.81	22.98	92.9042	17.84										4.91	4.32935
12.54	23.99	93.7282	18.46										31.13	36.6683
12.54	24.99	94.4245	18.46										55.87	57.3551
15.37	73.55	116.023	29.42										2.14	4.24828
17.86	339.99	108.848	35.55										13.1	14.8267
3.07	673.23	118.913	34.82										2.24	2.8589
18.28	2887.6	31.5989	42.19										0.92	1.82356
18.67	4374.57	29.6588	45.78										10.53	12.3426
20.63	8020.9	40.142	49.9										59.97	53.0678
32.42	5.01	17.9962	0.89										43.24	46.7026
33.63	6.01	36.1337	2.97										4.05	3.85657
34.84	7.02	43.2605	5.04										1.82	1.27771
36.04	8.02	50.858	7.12										43.84	43.5111
34.1	9.03	58.641	8.39										14.15	15.4462
32.16	10.03	65.7725	9.65										47.26	45.8943
29.98	11.04	69.475	10.34										13.66	13.4721
27.8	12.11	77.0688	11.03										14.37	14.6947
25.62	13.06	81.471	11.72										26.47	34.8105
23.44	13.93	84.3329	12.41										16.47	17.8558
21.26	14.94	86.927	13.1										34.82	35.3772
19.09	15.94	89.3099	13.79										16.47	15.847
16.91	16.95	91.1862	14.48										52.89	53.6881
20.17	17.95	92.7505	14.75										55.27	61.3423
18.9	18.96	94.0914	15.37										11.03	11.5514
17.63	19.96	95.4889	15.99										15.69	11.9229
16.36	20.97	96.554	16.61										26.31	30.9014
15.09	21.98	97.2884	17.23										5.04	8.70711
13.81	22.98	98.0107	17.84										4.51	8.2953
12.54	23.99	98.3761	18.46										2.77	3.1612
12.54	24.99	99.5435	18.46										0.86	1.80317
15.37	73.51	125.34	29.42										33.23	31.9729
17.86	339.99	124.4	35.55										44.39	41.2419
3.07	673.23	130.335	34.82										29.82	30.7216
18.28	2887.6	81.0813	42.19										2.67	3.98325
18.67	4374.57	64.263	45.78										11.03	13.4149
20.63	8020.9	25.7924	49.9										5.45	9.30865
32.42	5.01	26.6854	0.89										2.05	2.0806
33.63	6.01	37.5934	2.97										10.34	11.9693
34.84	7.02	45.4971	5.04										1.14	3.93517
36.04	8.02	54.9235	7.12										1.34	5.47743
34.1	9.03	65.1259	8.39										4.28	4.07465
32.16	10.03	74.94	9.65										13.79	16.4081
29.98	11.04	71.1514	10.34										2.97	5.25364
27.8	12.11	88.8186	11.03										11	14.887
25.62	13.06	93.4061	11.72										39.99	40.2086
23.44	13.93	96.1066	12.41										2.77	4.159
21.26	14.94	99.2753	13.1										40.15	43.3847
19.09	15.94	102.044	13.79										2.77	4.09313
16.91	16.95	103.907	14.48										36.39	30.1151
20.17	17.95	105.289	14.75										22.91	24.4781
18.9	18.96	106.478	15.37										1.64	5.36357
17.63	19.96	107.664	15.99										3.59	5.19909
16.36	20.97	108.524	16.61										17.31	22.5719
15.09	21.98	109.164	17.23										31.13	34.9486
13.81	22.98	109.906	17.84										8.39	10.9008
12.54	23.99	109.997	18.46										5.45	6.00773
12.54	24.99	111.144	18.46										18.46	19.0477
15.37	73.51	133.62	29.42										17.23	18.0192
17.86	339.99	133.511	35.55										17.33	19.6048
3.07	673.23	152.6	34.82										4.37	7.00141
18.28	2887.6	83.8282	42.19										52.89	50.5105
18.67	4374.57	66.7588	45.78										1.19	5.25904
20.63	8020.9	106.697	49.9										24.82	23.281
32.42	5.01	21.4506	0.89										11.72	13.4798
33.63	6.01	32.0608	2.97										4.28	4.02544
34.84	7.02	38.2053	5.04										14.13	15.5676
36.04	8.02	44.8292	7.12										5.45	10.026
34.1	9.03	52.0932	8.39										16.61	17.6008
32.16	10.03	59.4865	9.65										3.6	3.76094
29.98	11.04	71.8234	10.34										5.97	10.113
27.8	12.11	71.6348	11.03										4.37	4.48031
25.62	13.06	75.7165	11.72										7.27	9.05752
23.44	13.93	78.2464	12.41										17.75	19.2463
21.26	14.94	80.4558	13.1										2.04	6.3225
19.09	15.94	82.8471	13.79										26.47	30.6742
16.91	16.95	84.9106	14.48										29.82	28.597
20.17	17.95	86.7186	14.75										14.48	16.1515
18.9	18.96	88.4694	15.37										15.37	16.5134
17.63	19.96	90.0669	15.99										14.61	15.4971
16.36	20.97	91.5758	16.61										55.87	60.116
15.09	21.98	92.9112	17.23										31.13	34.3303
13.81	22.98	94.1295	17.84										13.66	13.4056
12.54	23.99	94.9546	18.46										14.61	15.741
12.54	24.99	95.9153	18.46										29.27	30.6352
15.37	73.55	123.028	29.42										18.18	20.2804
17.86	339.99	123.422	35.55										26.47	32.5216
3.07	673.23	135.739	34.82										5.98	5.29962
18.28	2887.6	18.3939	42.19										43.84	47.5371
18.67	4374.57	25.4017	45.78										2.59	4.45359
20.63	8020.9	36.9113	49.9										14.75	15.9129
40.2	5.89	16.8697	3.27										26.47	34.9116
31	6.9	22.0897	5.27										12.81	15.2285
21.8	7.9	26.3413	7.27										5.43	2.91424
17.7	8.91	32.3177	8.08										11	13.3285
13.6	9.91	37.2015	8.9										36.39	41.4472
11.75	10.92	39.1919	9.95										7.03	8.70122
9.9	11.92	43.3412	11										5.43	8.39817
8.05	12.79	43.8051	12.05										13.79	16.7162
6.2	13.8	44.0393	13.1										0.89	2.43809
4.35	14.8	44.7547	14.15										18.42	21.4321
2.5	15.8	45.1552	15.2										11.89	16.8293
0.65	16.81	45.385	16.25										19.04	19.4979
16.4	17.81	45.4279	12.81										53.63	53.1227
17.48	18.82	45.8387	13.11										43.84	46.2117
18.57	19.82	45.9206	13.41										0.89	2.16899
19.65	20.83	46.1101	13.71										13.43	13.6507
20.73	21.83	46.5473	14.01										31.68	33.5322
21.82	22.84	46.8729	14.32										2.97	4.64255
22.9	23.84	46.8584	14.62										52.8	51.2195
22.9	24.85	41.5171	14.62										6.61	8.22161
25	73.53	61.4711	26.31										23.73	17.8057
25.9	339.22	61.4883	33.55										11.03	12.6168
2.1	672.39	75.3558	38.61										31.68	34.9829
18.2	2886.77	17.4042	36.2										17.75	20.0893
14.7	4373.92	26.5304	41.23										5.98	6.29014
40.2	5.89	9.65322	3.27										12.7	11.2518
31	6.9	13.2437	5.27										39.27	38.7516
21.8	7.9	17.0847	7.27										3.84	6.18561
17.7	8.91	22.5625	8.08										55.27	54.4182
13.6	9.91	30.1573	8.9										46.23	47.8357
11.75	10.92	34.4499	9.95										40.15	39.536
9.9	11.92	38.5506	11										5.04	4.62318
8.05	12.79	39.7054	12.05										44.78	45.7474
6.2	13.8	40.048	13.1										2.77	4.5763
4.35	14.8	40.7096	14.15										8.39	9.79106
2.5	15.81	41.1012	15.2										12.7	8.48802
0.65	16.81	41.4712	16.25										7.12	8.57162
16.4	17.81	41.4924	12.81										4.51	4.49374
17.48	18.82	41.757	13.11										14.84	16.8639
18.57	19.82	41.9204	13.41										4.51	3.48511
19.65	20.83	42.1352	13.71										2.97	3.65675
20.73	21.83	42.5682	14.01										43.84	47.7305
21.82	22.84	42.8233	14.32										13.9	13.8652
22.9	23.84	42.7471	14.62										9.95	12.3017
22.9	24.85	37.3444	14.62										11.83	13.2314
25	73.53	46.977	26.31										3.83	4.51569
25.9	339.22	53.6909	33.55										18.61	18.9382
2.1	672.39	78.2665	38.61										10.53	10.8614
18.2	2886.77	56.13	36.2										10.34	11.1446
14.7	4373.92	43.9174	41.23										14.88	18.7311
20.97	8020.17	28.8156	46.23										0.86	2.36695
40.2	5.89	13.397	3.27										9.81	10.5013
31	6.9	17.5753	5.27										13.43	12.0535
21.8	7.9	21.1761	7.27										1.98	2.4134
17.7	8.91	26.1077	8.08										8.89	8.8889
13.6	9.91	30.93	8.9										5.45	9.43493
11.75	10.92	33.2673	9.95										19.72	19.6995
9.9	11.92	36.3188	11										2.04	2.78799
8.05	12.79	37.1452	12.05										2.67	2.71056
6.2	13.8	37.5347	13.1										9.95	11.5969
4.35	14.8	38.0756	14.15										2.04	3.63744
2.5	15.8	38.4781	15.2										41.52	42.1904
0.65	16.81	38.8002	16.25										15.99	16.7531
16.4	17.81	38.8042	12.81										40.15	38.6767
17.48	18.82	39.2022	13.11										13.43	11.5581
18.57	19.82	39.4155	13.41										18.25	24.3726
19.65	20.83	39.6422	13.71										1.14	2.1992
20.73	21.83	39.9204	14.01										5.43	7.45447
21.82	22.84	40.2836	14.32										0.95	2.26653
22.9	23.84	40.1658	14.62										10.34	11.3149
22.9	24.85	36.3433	14.62										16.61	17.0073
25	73.53	55.4129	26.31										0.7	2.54604
25.9	339.22	68.104	33.55										6.61	6.62024
2.1	672.39	93.0027	38.61										3.6	3.52695
18.2	2886.77	70.9253	36.2										2.05	4.87392
14.7	4373.92	56.3852	41.23										17.84	18.417
20.97	8020.17	29.9999	46.23										14.48	16.9158
33.03	5.89	14.0309	3.05										15.37	16.891
33.59	6.9	24.0373	5.97										9.67	13.731
34.16	7.9	31.741	8.89										13.9	15.8226
33.08	8.91	39.9324	11.16										10.09	11.7069
32	9.91	48.0434	13.43										13.79	16.5842
30.18	10.92	53.5029	13.66										29.82	30.4252
28.36	11.92	61.5168	13.9										9.65	11.344
26.54	12.79	64.8271	14.13										39.99	40.5538
24.71	13.8	66.7304	14.37										47.88	53.299
22.89	14.8	67.859	14.61										14.62	14.6341
21.07	15.81	68.7934	14.84										18.46	20.5384
19.25	16.81	69.6627	15.08										35.55	37.2869
23.06	17.81	70.851	16.47										14.13	13.6321
22.17	18.82	72.428	16.9										19.04	22.3098
21.29	19.82	73.5312	17.33										52.89	53.113
20.41	20.83	74.6913	17.75										43.85	46.5777
19.52	21.83	75.8077	18.18										6.61	8.78667
18.64	22.84	76.6735	18.61										13.9	15.1126
17.76	23.84	76.8582	19.04										46.17	50.8889
17.76	24.85	73.4244	19.04										13.79	12.9649
20.84	73.53	89.6675	26.47										11.83	12.9234
17.57	339.22	85.3048	39.99										1.4	4.97861
1.54	672.39	100.879	41.52										55.27	53.4289
19.17	2886.77	76.7805	43.84										7.12	10.0763
17.86	4373.92	56.4896	45.24										0.89	2.08347
20.36	8020.17	61.8318	53.63										5.43	5.32553
33.03	5.89	14.9755	3.05										4.95	8.63178
33.59	6.9	23.3825	5.97										38.78	42.0804
34.16	7.9	29.8698	8.89										43.37	45.1957
33.08	8.91	36.4756	11.16										12.41	15.6611
32	9.91	43.1566	13.43										6.61	6.97677
30.18	10.92	47.3413	13.66										35.55	37.8132
28.36	11.92	53.4673	13.9										43.24	44.3061
26.54	12.79	56.3414	14.13										14.61	16.6744
24.71	13.8	59.1569	14.37										12.41	14.5117
22.89	14.8	61.4407	14.61										29.15	28.1303
21.07	15.81	63.0813	14.84										6.38	7.08039
19.25	16.81	64.2231	15.08										2.77	3.24739
23.06	17.81	65.0253	16.47										52.89	52.3361
22.17	18.82	66.001	16.9										13.66	14.1937
21.29	19.82	66.5432	17.33										19.36	29.7273
20.41	20.83	66.9227	17.75										6.14	5.97955
19.52	21.83	67.606	18.18										35.68	36.656
18.64	22.84	67.902	18.61										34.82	37.5424
17.76	23.84	67.9508	19.04										1.14	2.17828
17.76	24.85	65.5945	19.04										43.23	44.1203
20.84	73.53	76.3568	26.47										34.82	36.3961
17.57	339.22	27.3024	39.99										35.55	37.3456
33.03	5.89	17.9549	3.05										43.22	42.7018
33.59	6.9	25.7484	5.97										4.91	5.11152
34.16	7.9	31.0287	8.89										59.97	57.0692
33.08	8.91	35.0209	11.16										17.23	18.1319
32	9.91	38.5414	13.43										18.46	18.8137
30.18	10.92	39.0017	13.66										8.39	8.29095
28.36	11.92	44.6821	13.9										0.56	2.71003
26.54	12.79	47.5489	14.13										47.88	48.603
24.71	13.8	50.0353	14.37										30.36	33.5215
22.89	14.8	52.2521	14.61										11.03	12.0449
21.07	15.81	54.5136	14.84										33.55	37.2594
19.25	16.81	56.3025	15.08										19.36	19.1543
23.06	17.81	57.8933	16.47										14.88	16.0001
22.17	18.82	59.6816	16.9										8.39	11.0528
21.29	19.82	60.7292	17.33										8.89	12.0854
20.41	20.83	62.1466	17.75										0.92	2.44466
19.52	21.83	64.2096	18.18										41.74	44.4084
18.64	22.84	65.6078	18.61										17.33	18.8374
17.76	23.84	65.8981	19.04										13.9	14.6792
17.76	24.85	63.3893	19.04										13.43	13.0037
20.84	73.53	82.5377	26.47										34.15	40.1833
17.57	339.22	79.1436	39.99										2.14	3.42183
1.54	672.39	90.9663	41.52										14.72	18.1217
19.17	2886.77	66.9836	43.84										14.48	15.8703
33.03	5.89	27.7547	3.05										16.9	18.0748
33.59	6.9	35.621	5.97										12.7	12.4773
34.16	7.9	40.1526	8.89										3.59	5.20176
33.08	8.91	45.2965	11.16										13.08	12.8409
32	9.91	50.5232	13.43										19.04	20.0112
30.18	10.92	54.4135	13.66										13.41	14.4511
28.36	11.92	61.0747	13.9										1.72	4.75607
26.54	12.79	63.5898	14.13										18.42	19.5173
24.71	13.8	65.8834	14.37										19.04	20.8037
22.89	14.8	67.9858	14.61										10.25	11.2908
21.07	15.8	70.078	14.84										53.63	52.804
19.25	16.81	71.9503	15.08										45.78	44.8971
23.06	17.81	73.4022	16.47										29.27	30.9306
22.17	18.82	74.4269	16.9										10.25	10.2647
21.29	19.82	75.6593	17.33										16.65	19.9681
20.41	20.83	76.128	17.75										19.04	19.4456
19.52	21.83	76.9056	18.18										2.59	3.97273
18.64	22.84	77.3819	18.61										5.45	5.87864
17.76	23.84	78.2028	19.04										29.42	20.8554
17.76	24.85	75.7554	19.04										0.58	1.53806
20.84	73.53	95.0938	26.47										31.13	17.7935
17.57	339.22	91.4712	39.99										7.12	6.63694
1.54	672.39	104.958	41.52										11.03	13.1973
19.17	2886.77	83.393	43.84										0.86	2.1749
17.86	4373.92	32.9725	45.24										11.63	14.7485
20.36	8020.17	75.4744	53.63										13.79	14.3962
33.03	5.89	16.2619	3.05										3.13	3.99837
33.59	6.9	26.3621	5.97										8.89	10.9027
34.16	7.9	37.4425	8.89										5.43	5.10484
33.08	8.91	43.7933	11.16										17.31	18.3954
32	9.91	50.2486	13.43										18.61	19.7949
30.18	10.92	55.6276	13.66										0.86	2.64629
28.36	11.92	62.9521	13.9										45.24	44.5084
26.54	12.79	67.2881	14.13										17.31	17.1358
24.71	13.8	72.103	14.37										22.91	21.548
22.89	14.8	75.278	14.61										43.24	42.8663
21.07	15.81	77.8652	14.84										9.65	10.7241
19.25	16.81	79.9357	15.08										2.05	2.30778
23.06	17.81	81.0086	16.47										10.53	11.325
22.17	18.82	82.2521	16.9										15.67	13.9647
21.29	19.82	83.1017	17.33										40.15	40.429
20.41	20.83	83.6317	17.75										17.75	20.6004
19.52	21.83	84.0525	18.18										11.42	14.3513
18.64	22.84	83.9842	18.61										30.36	34.5466
17.76	23.84	85.0397	19.04										17.33	19.1594
17.76	24.85	83.5627	19.04										2.05	2.31249
20.84	73.53	95.0121	26.47										6.61	6.53872
17.57	339.22	97.6615	39.99										4.37	4.52047
1.54	672.39	123.097	41.52										41.23	46.0363
19.17	2886.77	112.037	43.84										16.47	18.2844
17.86	4373.92	101.359	45.24										12.41	15.8481
20.36	8020.17	99.0057	53.63										6.51	6.31607
33.03	5.89	20.8245	3.05										3.05	5.71273
33.59	6.9	27.3249	5.97										2.48	4.37823
34.16	7.9	32.7044	8.89										49.2	54.1819
33.08	8.91	37.5412	11.16										7.12	7.82754
32	9.91	43.4426	13.43										19.04	18.6586
30.18	10.92	48.4064	13.66										32.99	31.6317
28.36	11.92	56.5233	13.9										15.08	16.0993
26.54	12.79	61.9994	14.13										18.46	18.4338
24.71	13.8	67.0103	14.37										11.72	12.5083
22.89	14.8	71.0923	14.61										15.67	17.6593
21.07	15.8	74.278	14.84										12.7	13.4972
19.25	16.81	76.7829	15.08										35.68	37.6124
23.06	17.81	78.5718	16.47										1.89	2.13813
22.17	18.82	80.586	16.9										14.13	15.3606
21.29	19.82	82.2406	17.33										17.31	25.4609
20.41	20.83	83.7648	17.75										53.63	54.366
19.52	21.83	85.0485	18.18										2.24	3.59533
18.64	22.84	86.3049	18.61										49.9	45.2362
17.76	23.84	87.3098	19.04										8.89	9.74952
17.76	24.85	85.4854	19.04										9.81	13.3079
20.84	73.53	109.304	26.47										6.61	7.41227
17.57	339.22	106.884	39.99										4.95	9.21938
1.54	672.39	120.026	41.52										40.15	39.2923
19.17	2886.77	71.5885	43.84										33.55	39.0925
17.86	4373.92	30.0364	45.24										2.04	7.64467
33.03	5.89	15.8123	3.05										47.88	45.3309
33.59	6.9	24.8762	5.97										4.37	5.02719
34.16	7.9	35.2175	8.89										47.88	47.7893
33.08	8.91	41.7634	11.16										13.1	15.9314
32	9.91	49.039	13.43										13.43	13.7748
30.18	10.92	55.1279	13.66										29.15	30.2412
28.36	11.92	63.2314	13.9										10.53	10.3794
26.54	12.79	68.381	14.13										13.71	15.4649
24.71	13.8	73.1161	14.37										3.13	3.58879
22.89	14.8	76.8975	14.61										12.41	13.3886
21.07	15.8	79.9017	14.84										9.65	11.0089
19.25	16.81	82.448	15.08										4.91	5.27403
23.06	17.81	84.5877	16.47										14.62	14.5591
22.17	18.82	86.4252	16.9										13.79	15.0769
21.29	19.82	87.7801	17.33										49.2	52.8139
20.41	20.83	88.6426	17.75
19.52	21.83	89.9531	18.18
18.64	22.84	90.6882	18.61
17.76	23.84	92.0633	19.04
17.76	24.85	90.5144	19.04
20.84	73.53	105.728	26.47
17.57	339.22	108.802	39.99
1.54	672.39	124.907	41.52
19.17	2886.77	41.2891	43.84
17.86	4373.92	52.4399	45.24
33.03	5.89	12.6008	3.05
33.59	6.9	19.3655	5.97
34.16	7.9	24.7243	8.89
33.08	8.91	30.7364	11.16
32	9.91	37.8235	13.43
30.18	10.92	44.8041	13.66
28.36	11.92	53.5841	13.9
26.54	12.79	58.5943	14.13
24.71	13.8	63.4588	14.37
22.89	14.8	67.2721	14.61
21.07	15.8	70.1776	14.84
19.25	16.81	72.2508	15.08
23.06	17.81	74.1636	16.47
22.17	18.82	75.8303	16.9
21.29	19.82	77.2229	17.33
20.41	20.83	78.3296	17.75
19.52	21.83	79.5134	18.18
18.64	22.84	80.6821	18.61
17.76	23.84	81.5495	19.04
17.76	24.85	79.6395	19.04
20.84	73.53	99.1633	26.47
17.57	339.22	101.617	39.99
1.54	672.39	116.734	41.52
19.17	2886.77	104.148	43.84
17.86	4373.92	96.4033	45.24
20.36	8020.17	75.0116	53.63
33.03	5.89	14.6578	3.05
33.59	6.9	24.5258	5.97
34.16	7.9	34.4129	8.89
33.08	8.91	41.5626	11.16
32	9.91	49.2236	13.43
30.18	10.92	56.0314	13.66
28.36	11.92	65.464	13.9
26.54	12.79	70.432	14.13
24.71	13.8	74.4916	14.37
22.89	14.8	78.0036	14.61
21.07	15.8	80.8876	14.84
19.25	16.81	83.3569	15.08
23.06	17.81	85.2393	16.47
22.17	18.82	87.2273	16.9
21.29	19.82	88.9153	17.33
20.41	20.83	90.3132	17.75
19.52	21.83	91.6989	18.18
18.64	22.84	93.0161	18.61
17.76	23.84	93.966	19.04
17.76	24.85	92.0357	19.04
20.84	73.53	115.157	26.47
17.57	339.22	122.469	39.99
1.54	672.39	147.157	41.52
19.17	2886.77	104.725	43.84
17.86	4373.92	25.922	45.24
33.03	5.89	9.78573	3.05
33.59	6.9	20.1106	5.97
34.16	7.9	27.9958	8.89
33.08	8.91	35.9926	11.16
32	9.91	42.7702	13.43
30.18	10.92	49.1871	13.66
28.36	11.92	59.1114	13.9
26.54	12.79	66.0375	14.13
24.71	13.8	73.3841	14.37
22.89	14.8	79.4938	14.61
21.07	15.81	84.0279	14.84
19.25	16.81	87.7032	15.08
23.06	17.81	90.6736	16.47
22.17	18.82	93.5933	16.9
21.29	19.82	96.0497	17.33
20.41	20.83	98.1049	17.75
19.52	21.83	100.228	18.18
18.64	22.84	101.771	18.61
17.76	23.84	102.893	19.04
17.76	24.85	100.739	19.04
20.84	73.53	119.15	26.47
17.57	339.22	120.712	39.99
1.54	672.39	138.871	41.52
19.17	2886.77	91.6877	43.84
17.86	4373.92	48.9953	45.24
20.36	8020.17	53.3691	53.63
33.03	5.89	7.4501	3.05
33.59	6.9	16.3634	5.97
34.16	7.9	25.7395	8.89
33.08	8.91	32.3995	11.16
32	9.91	38.3584	13.43
30.18	10.92	43.6701	13.66
28.36	11.92	51.3179	13.9
26.54	12.79	56.348	14.13
24.71	13.8	61.2372	14.37
22.89	14.8	64.9188	14.61
21.07	15.81	67.4351	14.84
19.25	16.81	69.5268	15.08
23.06	17.81	71.0999	16.47
22.17	18.82	72.605	16.9
21.29	19.82	73.9097	17.33
20.41	20.83	74.949	17.75
19.52	21.83	76.1837	18.18
18.64	22.84	76.951	18.61
17.76	23.84	77.9754	19.04
17.76	24.85	76.4953	19.04
20.84	73.53	95.7857	26.47
17.57	339.22	38.1944	39.99
1.54	672.39	100.496	41.52
19.17	2886.77	82.1365	43.84
17.86	4373.92	85.2326	45.24
20.36	8020.17	59.592	53.63
33.03	5.89	13.904	3.05
33.59	6.9	24.6171	5.97
34.16	7.9	30.8272	8.89
33.08	8.91	35.3143	11.16
32	9.91	41.1928	13.43
30.18	10.92	46.8265	13.66
28.36	11.92	53.8032	13.9
26.54	12.79	57.3117	14.13
24.71	13.8	60.0509	14.37
22.89	14.8	62.7806	14.61
21.07	15.8	65.555	14.84
19.25	16.81	67.5163	15.08
23.06	17.81	69.174	16.47
22.17	18.82	70.6403	16.9
21.29	19.82	71.6594	17.33
20.41	20.83	72.439	17.75
19.52	21.83	73.4319	18.18
18.64	22.84	74.1015	18.61
17.76	23.84	74.8672	19.04
17.76	24.85	73.4365	19.04
20.84	73.53	81.2263	26.47
17.57	339.22	92.2576	39.99
1.54	672.39	106.697	41.52
19.17	2886.77	32.1854	43.84
17.86	4373.92	61.9468	45.24
20.36	8020.17	60.7285	53.63
40.8	6.01	17.324	0.58
40.75	7.01	24.6209	0.98
40.7	8.02	30.2679	1.38
32.35	9.02	33.1283	1.89
24	10.03	36.2436	2.4
18.85	11.03	37.6247	2.32
13.7	12.07	37.7942	2.23
8.55	13.08	40.3351	2.15
3.4	14.08	41.0285	2.07
-1.75	15.09	41.1125	1.98
-6.9	16.09	41.3022	1.9
-12.05	17.1	42.3803	1.82
8	18.1	42.5393	3.6
7.05	19.11	48.0869	3.83
6.1	20.11	43.0588	4.05
5.15	21.12	44.3697	4.28
4.2	22.12	46.1636	4.51
3.25	23.13	46.6139	4.74
2.3	24.14	39.9811	4.96
2.3	25.34	37.5811	4.96
25.4	338.95	62.9615	13.63
0.8	672.14	72.1555	13.9
17.5	2886.43	92.8315	14.88
15.4	4373.57	63.5311	18.35
22.93	8019.77	32.6651	18.25
40.8	6.01	15.876	0.58
40.75	7.01	21.7299	0.98
40.7	8.02	28.11	1.38
32.35	9.02	29.5671	1.89
24	10.03	32.2642	2.4
18.85	11.03	34.4819	2.32
13.7	12.07	34.3562	2.23
8.55	13.08	36.6271	2.15
3.4	14.08	37.3293	2.07
-1.75	15.09	38.8704	1.98
-6.9	16.09	38.5003	1.9
-12.05	17.1	41.0895	1.82
8	18.1	38.2339	3.6
7.05	19.11	38.4191	3.83
6.1	20.11	41.8362	4.05
5.15	21.12	40.2679	4.28
4.2	22.12	41.6402	4.51
3.25	23.13	39.347	4.74
2.3	24.14	39.1061	4.96
2.3	25.34	35.6461	4.96
16.8	73.99	68.676	9.83
25.4	338.95	74.376	13.63
0.8	672.14	91.942	13.9
17.5	2886.43	54.4858	14.88
15.4	4373.57	35.2173	18.35
22.93	8019.77	41.4317	18.25
40.8	6.01	15.0652	0.58
40.75	7.01	23.9731	0.98
40.7	8.02	30.0618	1.38
32.35	9.02	33.2044	1.89
24	10.03	36.0801	2.4
18.85	11.03	38.8634	2.32
13.7	12.07	40.0637	2.23
8.55	13.08	39.8327	2.15
3.4	14.08	41.039	2.07
-1.75	15.09	42.3495	1.98
-6.9	16.09	42.6322	1.9
-12.05	17.1	50.6237	1.82
8	18.1	44.0391	3.6
7.05	19.11	43.054	3.83
6.1	20.11	44.4678	4.05
5.15	21.12	43.2855	4.28
4.2	22.12	43.2136	4.51
3.25	23.13	45.298	4.74
2.3	24.14	42.3999	4.96
2.3	25.34	39.9198	4.96
16.8	73.99	72.8585	9.83
25.4	338.95	67.9296	13.63
0.8	672.14	85.6148	13.9
17.5	2886.43	30.4087	14.88
15.4	4373.57	33.1678	18.35
22.93	8019.77	43.2369	18.25
30.01	6.01	29.2045	0.56
28.86	7.01	38.8652	0.95
27.7	8.02	47.0653	1.34
27.54	9.02	58.934	2.05
27.39	10.03	71.5633	2.77
27.43	11.03	81.4498	3.3
27.47	12.07	89.4016	3.84
27.51	13.08	95.6622	4.37
27.56	14.08	101.211	4.91
27.6	15.09	105.745	5.44
27.64	16.09	109.503	5.98
27.69	17.1	112.393	6.51
20.73	18.1	117.094	5.22
19.6	19.11	128.346	5.45
18.48	20.11	118.263	5.68
17.36	21.12	120.52	5.91
16.23	22.12	121.993	6.14
15.11	23.13	123.296	6.38
13.99	24.14	128.727	6.61
13.99	25.34	95.8822	6.61
16.54	73.99	137.752	10.53
15.54	338.95	125.334	14.72
0.87	672.14	133.387	15.67
12.46	2886.43	82.1321	17.31
17.99	4373.57	59.1321	19.36
30.01	6.01	23.325	0.56
28.86	7.01	32.2457	0.95
27.7	8.02	44.0109	1.34
27.54	9.02	55.6733	2.05
27.39	10.03	64.8936	2.77
27.43	11.03	69.1362	3.3
27.47	12.07	82.1363	3.84
27.51	13.08	86.8091	4.37
27.56	14.08	84.1401	4.91
27.6	15.09	120.341	5.44
27.64	16.09	90.3332	5.98
27.69	17.1	93.9314	6.51
20.73	18.1	81.5423	5.22
18.48	20.11	84.9407	5.68
17.36	21.12	87.812	5.91
16.23	22.12	79.1944	6.14
13.99	25.34	107.529	6.61
16.54	73.99	84.4248	10.53
15.54	338.95	42.826	14.72
0.87	672.14	24.152	15.67
12.46	2886.43	16.2143	17.31
17.99	4373.57	41.982	19.36
22.43	8019.77	64.4058	18.42
30.01	6.01	20.4348	0.56
28.86	7.01	28.1815	0.95
27.7	8.02	37.8033	1.34
27.54	9.02	47.4464	2.05
27.39	10.03	71.4305	2.77
27.43	11.03	119.526	3.3
27.47	12.07	69.0579	3.84
27.56	14.08	100.652	4.91
27.6	15.09	99.0253	5.44
27.69	17.1	81.8117	6.51
19.6	19.11	83.2423	5.45
18.48	20.11	85.4664	5.68
17.36	21.12	98.1655	5.91
16.23	22.12	82.1616	6.14
15.11	23.13	95.8102	6.38
16.54	73.99	196.734	10.53
15.54	338.95	50.468	14.72
30.01	6.01	24.5008	0.56
28.86	7.01	32.9681	0.95
27.7	8.02	42.8213	1.34
27.54	9.02	51.6007	2.05
27.39	10.03	60.7785	2.77
27.43	11.03	66.6856	3.3
27.47	11.94	70.7687	3.84
27.51	13.07	76.0113	4.37
27.56	14.08	76.6812	4.91
27.6	15.09	84.006	5.44
27.64	16.09	81.7426	5.98
27.69	17.1	82.8133	6.51
20.73	18.1	88.0234	5.22
19.6	19.11	88.1914	5.45
18.48	20.11	91.164	5.68
16.23	22.12	93.1479	6.14
15.11	23.13	90.0214	6.38
13.99	24.14	91.1829	6.61
13.99	25.35	93.2843	6.61
16.54	73.99	101.978	10.53
15.54	338.95	89.9592	14.72
0.87	672.13	92.6518	15.67
12.46	2886.43	75.2817	17.31
17.99	4373.57	67.2904	19.36
22.43	8019.77	70.4553	18.42
30.01	6.01	31.9733	0.56
28.86	7.01	39.3804	0.95
27.7	8.02	45.5774	1.34
27.54	9.02	52.962	2.05
27.39	10.03	61.9008	2.77
27.43	11.03	70.9014	3.3
27.47	12.07	77.5369	3.84
27.51	13.08	83.6477	4.37
27.56	14.08	86.8436	4.91
27.6	15.09	92.1816	5.44
27.64	16.09	90.6268	5.98
27.69	17.1	93.6789	6.51
20.73	18.1	96.2503	5.22
19.6	19.11	98.8254	5.45
18.48	20.11	101.246	5.68
17.36	21.12	100.633	5.91
16.23	22.12	103.227	6.14
15.11	23.13	102.032	6.38
13.99	24.14	105.208	6.61
13.99	25.34	108.571	6.61
16.54	73.99	129.293	10.53
15.54	338.95	149.385	14.72
0.87	672.14	155.024	15.67
12.46	2886.43	68.1108	17.31
17.99	4373.57	41.7779	19.36
22.43	8019.77	25.0805	18.42
30.01	6.01	34.5054	0.56
28.86	7.01	41.9678	0.95
27.7	8.02	51.8473	1.34
27.54	9.02	63.3011	2.05
27.39	10.03	71.4074	2.77
27.43	11.03	78.037	3.3
27.47	12.07	85.0181	3.84
27.51	13.08	90.8374	4.37
27.56	14.08	90.8768	4.91
27.6	15.09	92.9423	5.44
27.64	16.09	94.5539	5.98
27.69	17.1	100.096	6.51
20.73	18.1	95.5524	5.22
19.6	19.11	95.9394	5.45
18.48	20.11	97.575	5.68
17.36	21.12	98.0185	5.91
16.23	22.12	224.744	6.14
15.11	23.13	359.056	6.38
13.99	24.14	134.021	6.61
13.99	25.34	101.934	6.61
16.54	73.99	114.822	10.53
15.54	338.95	107.092	14.72
0.87	672.14	27.2552	15.67
30.01	6.01	29.3495	0.56
28.86	7.01	38.9647	0.95
27.7	8.02	49.5876	1.34
27.54	9.02	59.5618	2.05
27.39	10.03	67.8545	2.77
27.43	11.03	75.0626	3.3
27.47	12.07	79.9162	3.84
27.51	13.08	85.0564	4.37
27.56	14.08	93.5053	4.91
27.6	15.09	110.797	5.44
27.64	16.09	93.4663	5.98
27.69	17.1	144.062	6.51
20.73	18.1	97.2113	5.22
19.6	19.11	98.9188	5.45
18.48	20.11	100.006	5.68
17.36	21.12	101.687	5.91
16.23	22.12	261.044	6.14
15.11	23.13	109.644	6.38
13.99	25.34	103.483	6.61
16.54	73.99	125.007	10.53
15.54	338.95	105.386	14.72
0.87	672.14	126.749	15.67
12.46	2886.43	118.394	17.31
30.01	6.01	36.2851	0.56
28.86	7.01	43.245	0.95
27.7	8.02	52.4654	1.34
27.54	9.02	64.1857	2.05
27.39	10.03	73.1811	2.77
27.43	11.03	79.4464	3.3
27.47	12.07	85.1339	3.84
27.51	13.08	87.4515	4.37
27.56	14.08	92.069	4.91
27.6	15.09	93.7945	5.44
27.64	16.09	95.1812	5.98
27.69	17.1	99.0469	6.51
20.73	18.1	106.138	5.22
19.6	19.11	106.098	5.45
18.48	20.11	107.048	5.68
17.36	21.12	108.349	5.91
16.23	22.12	115.801	6.14
15.11	23.13	229.58	6.38
13.99	24.14	106.644	6.61
13.99	25.34	132.015	6.61
16.54	73.99	122.697	10.53
15.54	338.95	114.266	14.72
0.87	672.14	120.473	15.67
12.46	2886.43	69.7433	17.31
17.99	4373.57	28.9419	19.36
30.01	6.01	24.5245	0.56
28.86	7.01	31.8037	0.95
27.7	8.02	42.1775	1.34
27.54	9.02	52.5053	2.05
27.39	10.03	61.1914	2.77
27.43	11.03	69.4399	3.3
27.47	12.07	74.1664	3.84
27.51	13.08	77.3217	4.37
27.56	14.08	80.3575	4.91
27.6	15.09	82.3053	5.44
27.64	16.09	83.668	5.98
27.69	17.1	86.1415	6.51
20.73	18.1	89.6331	5.22
19.6	19.11	91.2619	5.45
18.48	20.11	90.0003	5.68
17.36	21.12	91.7619	5.91
16.23	22.12	90.4401	6.14
15.11	23.13	90.2185	6.38
13.99	24.14	101.842	6.61
13.99	25.34	91.7382	6.61
15.54	338.95	108.897	14.72
0.87	672.14	116.514	15.67
12.46	2886.43	88.6648	17.31
17.99	4373.57	25.2524	19.36
22.43	8019.77	46.8608	18.42
30.01	6.01	25.9115	0.56
28.86	7.01	32.3757	0.95
27.7	8.02	38.7606	1.34
27.54	9.02	47.7645	2.05
27.39	10.03	56.965	2.77
27.43	11.03	65.7344	3.3
27.47	12.07	74.8242	3.84
27.51	13.08	76.06	4.37
27.56	14.08	79.1413	4.91
27.6	15.09	85.1883	5.44
27.64	16.09	88.7549	5.98
27.69	17.1	95.9475	6.51
20.73	18.1	88.9249	5.22
18.48	20.11	93.2867	5.68
17.36	21.12	140.171	5.91
16.23	22.12	100.522	6.14
15.11	23.13	115.824	6.38
13.99	24.14	102.744	6.61
13.99	25.34	112.896	6.61
16.54	73.99	171.574	10.53
15.54	338.95	121.963	14.72
0.87	672.14	100.816	15.67
12.46	2886.43	36.7581	17.31
17.99	4373.57	55.8811	19.36
22.43	8019.77	61.4755	18.42
30.01	6.01	29.83	0.56
28.86	7.01	36.5016	0.95
27.7	8.02	46.3631	1.34
27.54	9.02	56.0906	2.05
27.39	10.03	63.4281	2.77
27.43	11.03	69.6523	3.3
27.47	12.07	74.855	3.84
27.51	13.08	79.8324	4.37
27.56	14.08	88.4691	4.91
27.6	15.09	85.816	5.44
27.64	16.09	95.9804	5.98
27.69	17.1	92.0524	6.51
20.73	18.1	89.979	5.22
19.6	19.11	91.3863	5.45
18.48	20.11	169.313	5.68
17.36	21.12	118.206	5.91
16.23	22.12	92.2877	6.14
15.11	23.13	101.043	6.38
13.99	24.14	96.3022	6.61
13.99	25.34	100.953	6.61
16.54	73.99	117.54	10.53
15.54	338.95	94.2617	14.72
0.87	672.14	92.199	15.67
12.46	2886.43	28.6345	17.31
17.99	4373.57	66.3337	19.36
22.43	8019.77	63.3996	18.42
30.01	6.01	29.6881	0.56
28.86	7.01	35.9988	0.95
27.7	8.02	44.1311	1.34
27.54	9.02	53.3212	2.05
27.39	10.03	62.7417	2.77
27.43	11.03	70.9798	3.3
27.47	12.07	78.4613	3.84
27.51	13.08	82.969	4.37
27.56	14.08	87.3907	4.91
27.6	15.09	89.1908	5.44
27.64	16.09	93.3583	5.98
27.69	17.1	95.4417	6.51
20.73	18.1	98.0422	5.22
19.6	19.11	111.731	5.45
18.48	20.11	99.3619	5.68
17.36	21.12	102.576	5.91
16.23	22.12	104.787	6.14
15.11	23.13	106.037	6.38
13.99	24.14	108.021	6.61
16.54	73.99	133.78	10.53
15.54	338.95	118.933	14.72
0.87	672.14	131.291	15.67
12.46	2886.43	97.8864	17.31
17.99	4373.57	45.3474	19.36
22.43	8019.77	24.6684	18.42

## Sheet: Fig 4
Fig.4 (a)						Fig.4 (b)				Fig.4 (c)				Fig.4 (d)
Training		Testing				No Baseline				No Temperature				Frequency	10	15	20	25	30	35	40	45	50	55	60	65	70	75	80	85	90	95	100	105	110	115	120	125	130	135	140	145	150	155	160	165	170	175	180
Cylinder compressive strength	Predicted	Cylinder compressive strength	Predicted			Cylinder compressive strength	Predicted			Cylinder compressive strength	Predicted			Sensor 1	0.0478	0.03753	0.04601	0.06919	0.08261	0.09245	0.10109	0.09354	0.07796	0.12405	0.13137	0.09065	0.08104	0.11197	0.06754	0.03212	0.05081	0.0965	0.11819	0.13392	0.10792	0.08962	0.0557	0.0199	0.0204	0.02616	0.05479	0.06743	0.06957	0.05866	0.03296	0.01151	0.00843	0.00342	0.01036
23.73	26.5983	0.89	0.87634			0.56	1.45667			0.56	3.25819			Sensor 2	0.04328	0.04434	0.04963	0.05485	0.075	0.06499	0.09827	0.07734	0.09324	0.08321	0.12188	0.11231	0.07232	0.08043	0.0571	0.05014	0.05005	0.07569	0.1025	0.11362	0.10652	0.06195	0.02123	0.02366	0.03535	0.02444	0.03681	0.0605	0.05589	0.04517	0.02579	0.01558	0.00916	0.00483	0.01068
3.83	3.49634	0.89	0.58826			0.56	1.30017			0.56	3.14279			Sensor 3	0.05017	0.04064	0.04516	0.05513	0.06293	0.06396	0.03927	0.06882	0.08646	0.08505	0.07947	0.08825	0.06788	0.0539	0.03163	0.05461	0.0555	0.04693	0.05716	0.04609	0.0458	0.01625	0.01585	0.03592	0.02601	0.04523	0.05883	0.06203	0.04966	0.03006	0.01412	0.01066	0.01158	0.0076	0.00681
23.8	25.9384	0.86	2.35133			0.56	2.2021			0.56	3.62874			Sensor 4	0.04542	0.0426	0.03175	0.05536	0.06533	0.0649	0.07018	0.07603	0.0986	0.09855	0.0989	0.0724	0.08039	0.06718	0.05567	0.05649	0.07604	0.0796	0.05327	0.03743	0.02536	0.02078	0.03667	0.05212	0.02965	0.02578	0.03263	0.0348	0.0334	0.02689	0.01964	0.01418	0.0066	0.00615	0.00617
34.82	35.8206	0.86	0.49449			0.56	1.47474			0.56	3.8451			Sensor 5	0.0244	0.03136	0.04309	0.05501	0.06313	0.06765	0.073	0.05152	0.08441	0.07277	0.10366	0.0998	0.06924	0.0523	0.03494	0.05618	0.07548	0.08576	0.0763	0.07128	0.05752	0.02353	0.02773	0.04735	0.02785	0.02626	0.0385	0.04476	0.04515	0.0349	0.02089	0.0142	0.00933	0.00633	0.00754
12.7	10.1869	0.86	0.15897			0.58	1.96968			0.58	3.04619			Sensor 6	0.0278	0.03958	0.03829	0.06153	0.07438	0.08548	0.09497	0.05084	0.10174	0.11223	0.12273	0.10579	0.07093	0.04697	0.06272	0.05899	0.06328	0.09076	0.08107	0.0858	0.05184	0.025	0.02241	0.03849	0.03278	0.02578	0.0421	0.04519	0.03193	0.02087	0.01867	0.01139	0.007	0.00625	0.00747
1.41	0.93539	0.86	0.2066			0.58	0.07416			0.58	4.04808			Sensor 7	0.04468	0.03911	0.04574	0.06541	0.09048	0.09441	0.09937	0.09526	0.0768	0.11876	0.12733	0.08945	0.08116	0.11074	0.06757	0.03223	0.05094	0.09628	0.11622	0.13353	0.1076	0.08976	0.05559	0.01988	0.02035	0.02615	0.05498	0.06754	0.06961	0.05859	0.03293	0.0115	0.00841	0.00342	0.01036
7.12	5.81354	3.05	2.84794			0.58	1.97713			0.58	3.56835			Sensor 8	0.03774	0.04434	0.04347	0.05589	0.07228	0.06562	0.0956	0.07865	0.09132	0.08094	0.12621	0.11001	0.0709	0.08005	0.05752	0.04996	0.05015	0.07578	0.10026	0.11322	0.10585	0.06188	0.02116	0.02374	0.03564	0.02429	0.03698	0.06032	0.0559	0.04509	0.02573	0.01558	0.00912	0.00485	0.01074
43.24	38.3775	3.05	3.59536			0.7	1.51625			0.7	1.86869			Sensor 9	0.04343	0.04586	0.05062	0.05622	0.07823	0.06496	0.09832	0.08122	0.09137	0.08131	0.12681	0.11525	0.07209	0.08056	0.05784	0.05013	0.05002	0.07574	0.10256	0.11337	0.10718	0.06251	0.02131	0.02357	0.03523	0.02451	0.03658	0.06043	0.05572	0.04527	0.02583	0.01554	0.00917	0.00482	0.01066
13.66	10.7781	3.05	1.99801			0.7	2.3763			0.7	2.25371			Sensor 10	0.03124	0.01858	0.02895	0.02078	0.04194	0.04141	0.04285	0.05136	0.05359	0.0441	0.04243	0.04997	0.05233	0.04162	0.02554	0.0273	0.03874	0.04848	0.04976	0.04104	0.04663	0.03445	0.01728	0.01947	0.01656	0.01912	0.03099	0.03422	0.03198	0.02475	0.01676	0.01326	0.01022	0.00685	0.00539
29.42	27.6152	3.05	0.7995			0.84	2.61416			0.84	2.84574			Sensor 11	0.03245	0.03101	0.03652	0.05167	0.02683	0.05428	0.06955	0.05714	0.06091	0.04279	0.07439	0.08629	0.08106	0.05714	0.05953	0.04944	0.04273	0.05212	0.08406	0.07584	0.06986	0.06153	0.04125	0.02487	0.02291	0.02246	0.03919	0.04625	0.04381	0.03645	0.02747	0.02487	0.01729	0.00752	0.0061
49.9	50.9111	3.05	1.89216			0.86	2.01018			0.86	3.80711			Sensor 12	0.02843	0.04697	0.04737	0.03163	0.04993	0.07138	0.04854	0.06373	0.09828	0.07485	0.1162	0.12115	0.10757	0.07899	0.04577	0.06796	0.08353	0.08643	0.10424	0.10878	0.07455	0.04559	0.01733	0.03595	0.04295	0.01809	0.04314	0.04813	0.03777	0.02662	0.02181	0.01215	0.0084	0.00858	0.00865
43.22	39.9705	3.27	2.82037			0.86	0.9297			0.86	2.53577			Sensor 13	0.03901	0.03821	0.03012	0.03303	0.04245	0.04047	0.05674	0.05698	0.06279	0.05658	0.07353	0.06079	0.05784	0.05636	0.03204	0.0472	0.05387	0.05761	0.06464	0.05968	0.04421	0.02328	0.02008	0.03863	0.02686	0.03814	0.04421	0.04212	0.03435	0.02514	0.01449	0.01054	0.00546	0.00647	0.00876
13.79	11.467	3.27	3.43282			0.86	2.6615			0.86	2.35037			Sensor 14	0.03997	0.04058	0.03996	0.02957	0.05859	0.05721	0.07301	0.05141	0.06495	0.08448	0.08691	0.06683	0.08445	0.12242	0.11816	0.08572	0.04949	0.0823	0.10739	0.11992	0.10795	0.09118	0.04115	0.0242	0.02304	0.01453	0.01971	0.03205	0.03303	0.02439	0.01658	0.01638	0.01248	0.00575	0.00369
49.2	48.7007	2.59	2.73658			0.86	29.3431			0.86	5.62896			Sensor 15	0.05924	0.04675	0.05397	0.07633	0.08614	0.0763	0.10724	0.09978	0.11997	0.11645	0.04704	0.08645	0.11435	0.0434	0.04295	0.07789	0.0518	0.05028	0.0543	0.05456	0.02765	0.01577	0.01001	0.01599	0.0283	0.01756	0.04513	0.06791	0.05801	0.03583	0.01637	0.00834	0.00684	0.00758	0.01088
12.41	14.1371	2.59	2.49531			0.89	1.90133			0.89	2.38905			Sensor 16	0.02855	0.03904	0.04163	0.0641	0.06098	0.07712	0.0841	0.0907	0.04688	0.07929	0.13803	0.12264	0.09815	0.04881	0.02498	0.03329	0.06552	0.10027	0.10574	0.09803	0.0724	0.05615	0.02289	0.0261	0.02405	0.04999	0.07005	0.06847	0.0515	0.02402	0.01204	0.00994	0.01073	0.01138	0.00864
43.37	45.0751	0.58	0.81727			0.89	2.68534			0.89	2.50812			Sensor 17	0.03673	0.032	0.03083	0.0422	0.04983	0.06937	0.06398	0.06505	0.07261	0.05891	0.06293	0.03758	0.03263	0.02508	0.03587	0.08123	0.09228	0.07678	0.05544	0.04505	0.04951	0.02323	0.0266	0.0364	0.02813	0.03254	0.04483	0.04494	0.04227	0.0377	0.03316	0.02293	0.01471	0.00646	0.00473
16.61	15.5748	0.92	0.90031			0.92	2.02031			0.92	3.24929			Sensor 18	0.03627	0.03985	0.05063	0.06111	0.07183	0.08223	0.08365	0.09522	0.09879	0.11305	0.11312	0.0686	0.08196	0.07318	0.06422	0.06174	0.07157	0.07133	0.04875	0.04326	0.02797	0.01569	0.02653	0.04143	0.02494	0.05079	0.0616	0.0434	0.02723	0.01583	0.01452	0.0136	0.00982	0.00984	0.01152
2.14	0.95083	0.92	0.98383			0.92	1.83749			0.92	3.03842			Sensor 19	0.02099	0.03849	0.03371	0.02295	0.05065	0.06501	0.05665	0.06332	0.06021	0.03381	0.06097	0.05614	0.04344	0.03694	0.04176	0.0376	0.06374	0.0846	0.06754	0.07835	0.06576	0.03744	0.02952	0.02729	0.0281	0.04134	0.05073	0.05447	0.05108	0.03784	0.02833	0.01926	0.00625	0.00628	0.01035
6.51	5.41143	2.59	2.87346			0.92	1.12173			0.92	2.99688			Sensor 20	0.04413	0.03653	0.03233	0.03333	0.04216	0.04057	0.05618	0.05697	0.0616	0.05461	0.07417	0.0601	0.05768	0.05591	0.03156	0.04684	0.0539	0.05693	0.06445	0.05936	0.04418	0.02317	0.02007	0.03852	0.02682	0.0382	0.04428	0.04198	0.03434	0.02511	0.0145	0.01053	0.00546	0.00648	0.00875
19.72	20.4115	0.92	0.90634			0.92	1.54564			0.92	2.54954			Sensor 21	0.05518	0.03857	0.04403	0.06447	0.08133	0.09421	0.10301	0.10075	0.07615	0.11857	0.12323	0.08716	0.0813	0.11088	0.06812	0.03192	0.05071	0.09627	0.11669	0.13325	0.10679	0.08905	0.05554	0.01984	0.02042	0.02625	0.05493	0.06754	0.06956	0.05851	0.03287	0.01152	0.00842	0.00343	0.01037
5.44	4.57519	0.92	0.94803			0.92	3.16027			0.92	3.71291			Sensor 22	0.04318	0.03898	0.0406	0.06642	0.07469	0.07014	0.09299	0.0892	0.11667	0.10208	0.06007	0.08515	0.10302	0.09812	0.05051	0.05818	0.05346	0.0532	0.06015	0.0636	0.0385	0.033	0.0155	0.02009	0.03014	0.01184	0.02797	0.04123	0.04043	0.03342	0.02418	0.01506	0.00872	0.00523	0.00504
16.61	17.1295	0.92	0.92742			0.95	0.11813			0.95	4.08629			Sensor 23	0.04101	0.03284	0.03181	0.05579	0.07832	0.05535	0.08662	0.08765	0.08679	0.06914	0.1167	0.09163	0.08991	0.0714	0.07449	0.07499	0.06281	0.05556	0.07614	0.06374	0.08483	0.04094	0.01847	0.0304	0.0302	0.01926	0.02263	0.02913	0.03852	0.03294	0.02699	0.01519	0.00832	0.00452	0.00518
2.67	2.30578	2.14	2.41601			0.95	0.76712			0.95	4.08987			Sensor 24	0.02576	0.03995	0.03309	0.05885	0.06771	0.06053	0.03398	0.07587	0.07797	0.06921	0.07282	0.06932	0.06371	0.04581	0.04208	0.056	0.06319	0.0624	0.05099	0.05753	0.06472	0.02766	0.01504	0.03191	0.03158	0.01592	0.03109	0.04199	0.02979	0.02148	0.01714	0.0136	0.00815	0.00608	0.00574
4.06	2.56265	2.14	2.17525			0.95	1.40698			0.95	4.302			Sensor 25	0.03574	0.04107	0.03569	0.05978	0.06211	0.07806	0.09753	0.08904	0.09479	0.07978	0.0939	0.08517	0.09708	0.08386	0.0709	0.07564	0.08799	0.07865	0.04928	0.03659	0.05011	0.02356	0.02094	0.02417	0.02228	0.02059	0.03092	0.04251	0.04199	0.01907	0.0109	0.01319	0.0068	0.00426	0.00574
2.23	3.8084	2.14	1.94762			0.95	2.19662			0.95	7.88424			Sensor 26	0.04344	0.04103	0.05712	0.06455	0.07385	0.06838	0.08504	0.08249	0.10759	0.06082	0.10098	0.07684	0.07211	0.05219	0.05174	0.05221	0.05516	0.05827	0.04378	0.05225	0.04444	0.03585	0.01347	0.01524	0.02226	0.01436	0.02452	0.0442	0.0497	0.03271	0.01744	0.00869	0.00632	0.00717	0.00763
13.63	15.6252	0.56	0.46103			1.01	3.18709			1.01	3.92641			Sensor 27	0.02622	0.03839	0.04585	0.04821	0.06627	0.05718	0.04648	0.08862	0.09422	0.09921	0.09152	0.06759	0.06699	0.08836	0.07784	0.07569	0.09875	0.09272	0.05125	0.04143	0.04503	0.02212	0.02494	0.03208	0.0419	0.01629	0.02341	0.02534	0.02471	0.02575	0.02339	0.01717	0.00937	0.00474	0.00401
45.78	44.2215	0.56	0.47739			1.01	2.37554			1.01	7.19633			Sensor 28	0.02895	0.02001	0.04205	0.05478	0.04599	0.04522	0.08076	0.0942	0.09615	0.07954	0.09741	0.09024	0.08248	0.05843	0.03244	0.03935	0.05289	0.07786	0.06371	0.05322	0.05235	0.02472	0.01679	0.02646	0.01848	0.03815	0.05761	0.05718	0.04654	0.03569	0.02508	0.01277	0.00657	0.00647	0.0094
16.47	15.3214	0.56	0.44294			1.14	2.6295			1.14	1.30369			Sensor 29	0.0208	0.03336	0.03684	0.05427	0.06494	0.06525	0.05394	0.06504	0.09147	0.10039	0.10351	0.07127	0.06144	0.04579	0.03511	0.06204	0.08844	0.07397	0.07408	0.04198	0.0376	0.01635	0.023	0.03971	0.02677	0.0258	0.03342	0.03106	0.02988	0.02953	0.02309	0.01398	0.00691	0.00543	0.00661
2.05	0.77865	0.58	0.52739			1.14	1.70648			1.14	2.96195			Sensor 30	0.02922	0.03674	0.04208	0.05753	0.06193	0.06283	0.07088	0.0848	0.1101	0.11665	0.11137	0.10355	0.09481	0.08558	0.07155	0.06608	0.06408	0.06679	0.06203	0.06263	0.05655	0.04216	0.03113	0.0215	0.01959	0.02257	0.03651	0.04846	0.03602	0.02382	0.015	0.01029	0.00764	0.00713	0.00815
12.41	12.7959	2.97	3.07448			1.14	2.6933			1.14	3.09332			Sensor 31	0.03397	0.04221	0.0454	0.05057	0.07663	0.06404	0.10016	0.07522	0.08737	0.07866	0.12216	0.11355	0.07206	0.07948	0.0571	0.0505	0.04959	0.07602	0.10118	0.11253	0.10583	0.06243	0.02132	0.02341	0.03488	0.02457	0.0362	0.06058	0.05571	0.0451	0.02586	0.0155	0.00919	0.00479	0.0106
4.04	5.51545	2.97	3.48323			1.14	2.34836			1.14	2.89571			Sensor 32	0.04036	0.04447	0.04934	0.05605	0.07583	0.06542	0.09649	0.08192	0.09163	0.08186	0.11987	0.11615	0.07133	0.08039	0.05746	0.0508	0.05007	0.07607	0.10245	0.11325	0.10578	0.06258	0.02132	0.02346	0.03496	0.02455	0.03647	0.06067	0.05583	0.04517	0.02586	0.01552	0.00918	0.0048	0.01062
13.79	13.9111	2.97	2.63761			1.34	3.4106			1.34	5.27055			Sensor 33	0.03903	0.03571	0.04468	0.0593	0.06174	0.05901	0.07854	0.08141	0.08575	0.08429	0.03241	0.07482	0.06745	0.05302	0.04336	0.05048	0.04031	0.04549	0.04852	0.05306	0.03151	0.01249	0.01183	0.02731	0.03395	0.03026	0.03974	0.04776	0.03723	0.02322	0.01528	0.0121	0.00976	0.00751	0.00697
0.56	0.19252	2.97	2.72728			1.34	2.2735			1.34	2.71124			Sensor 34	0.02993	0.04364	0.02784	0.04806	0.0477	0.06454	0.06899	0.08711	0.07188	0.09016	0.11219	0.07725	0.04348	0.07631	0.06182	0.04375	0.04163	0.10068	0.11317	0.09983	0.08251	0.04983	0.02398	0.03022	0.03326	0.01511	0.01954	0.02539	0.02932	0.03229	0.02763	0.02167	0.01792	0.00931	0.00542
9.95	10.3583	3.13	2.85519			1.34	0.43347			1.34	3.14052			Sensor 35	0.0189	0.02217	0.02734	0.0408	0.05097	0.05946	0.06682	0.07275	0.0747	0.08104	0.09418	0.10502	0.06993	0.05851	0.05185	0.05316	0.05125	0.05499	0.06348	0.06392	0.04576	0.0347	0.03205	0.03453	0.03792	0.0436	0.04879	0.04979	0.03794	0.02966	0.02265	0.01706	0.01133	0.00761	0.0056
12.7	12.5476	2.14	1.85705			1.34	1.41974			1.34	7.71583			Sensor 36	0.01919	0.02747	0.03412	0.05219	0.06366	0.06279	0.06781	0.07487	0.09409	0.10835	0.10161	0.09282	0.07522	0.0632	0.05941	0.06399	0.07309	0.06552	0.05388	0.03495	0.02603	0.02531	0.03194	0.04194	0.04472	0.04606	0.04963	0.04414	0.03472	0.02669	0.02014	0.01508	0.01177	0.00985	0.00925
17.75	16.6967	2.48	2.3413			1.34	0.15241			1.34	4.63122			Sensor 37	0.02009	0.04867	0.06027	0.05034	0.07432	0.08257	0.10139	0.09962	0.09621	0.08363	0.07318	0.06557	0.03979	0.04434	0.04079	0.08738	0.08533	0.06208	0.05993	0.03507	0.01395	0.01291	0.02806	0.05821	0.0419	0.04329	0.05169	0.04833	0.03654	0.02431	0.02029	0.01799	0.01156	0.00971	0.00777
47.88	46.1218	0.7	0.71439			1.41	2.23546			1.41	3.25597			Sensor 38	0.03976	0.03976	0.03627	0.0594	0.06127	0.05945	0.07648	0.0906	0.10501	0.10154	0.10182	0.0941	0.10853	0.10669	0.09602	0.10981	0.12326	0.08433	0.05038	0.05	0.04017	0.01836	0.01596	0.02478	0.04169	0.01673	0.02551	0.0325	0.03282	0.02283	0.01169	0.0077	0.00871	0.00837	0.00563
18.46	17.3868	0.7	0.78379			1.41	3.85936			1.41	2.82275			Sensor 39	0.03596	0.03898	0.03787	0.06403	0.07031	0.06511	0.08907	0.08619	0.11161	0.1095	0.06275	0.06979	0.08904	0.09797	0.06573	0.07898	0.05324	0.08255	0.06846	0.05451	0.04357	0.02582	0.02391	0.02874	0.02554	0.02376	0.04377	0.04439	0.03488	0.02504	0.01322	0.00763	0.00734	0.00795	0.00922
18.61	16.9697	1.14	1.07286			1.41	2.50838			1.41	3.05094			Sensor 40	0.03153	0.0397	0.03845	0.05945	0.06678	0.08118	0.08443	0.10227	0.12269	0.10048	0.08465	0.09107	0.07976	0.08662	0.07477	0.05984	0.09708	0.07856	0.03964	0.05878	0.03034	0.02122	0.02468	0.02994	0.0194	0.01126	0.03453	0.04864	0.04875	0.03305	0.01936	0.01031	0.00709	0.00691	0.00626
1.19	2.0071	1.14	1.35499			1.41	1.79186			1.41	3.06499			Sensor 41	0.02449	0.03127	0.04463	0.04819	0.06199	0.06289	0.05167	0.07713	0.09591	0.09263	0.11177	0.05366	0.05678	0.03195	0.03467	0.05952	0.09179	0.09904	0.05816	0.04733	0.0283	0.01767	0.02912	0.04465	0.0205	0.0489	0.06075	0.05561	0.03742	0.01845	0.01522	0.01606	0.01209	0.00598	0.00678
2.77	1.77616	1.14	1.17754			1.41	2.65526			1.41	2.57203			Sensor 42	0.02755	0.03527	0.04112	0.05614	0.0665	0.07556	0.0846	0.09319	0.09451	0.09484	0.09672	0.09495	0.08168	0.05781	0.05227	0.0558	0.07108	0.07677	0.07143	0.05751	0.04165	0.03478	0.03042	0.03072	0.03294	0.03938	0.04755	0.04999	0.04591	0.03394	0.0234	0.01487	0.00967	0.00628	0.00507
14.48	14.5335	1.14	1.12564			1.41	2.73226			1.41	3.26718			Sensor 43	0.0247	0.02835	0.03189	0.04659	0.06037	0.07742	0.08947	0.09484	0.09902	0.10842	0.11245	0.10602	0.09397	0.08446	0.08182	0.08318	0.08713	0.10305	0.12132	0.14372	0.13608	0.08494	0.04926	0.03659	0.02475	0.02302	0.02375	0.0321	0.03186	0.02444	0.01661	0.00951	0.00746	0.00735	0.00804
8.89	8.16871	5.27	5.28894			1.55	3.47186			1.55	4.32047			Sensor 44	0.02201	0.03052	0.03493	0.0482	0.05365	0.06018	0.07016	0.07049	0.07409	0.07939	0.08437	0.085	0.08418	0.09435	0.10038	0.10618	0.10926	0.10397	0.09487	0.0772	0.05865	0.04162	0.03542	0.02916	0.02289	0.01991	0.02114	0.02677	0.02659	0.02131	0.01635	0.0122	0.00813	0.00723	0.00787
2.59	1.07125	5.27	5.61862			1.55	2.95124			1.55	3.23913			Sensor 45	0.01985	0.02852	0.03585	0.04797	0.05516	0.05852	0.07308	0.07693	0.08499	0.08379	0.08936	0.08102	0.07461	0.05641	0.05368	0.05143	0.05815	0.05765	0.05723	0.04848	0.03254	0.02475	0.02299	0.02812	0.04234	0.05807	0.06923	0.05943	0.03647	0.02143	0.01331	0.01015	0.00954	0.00966	0.00905
9.95	11.2293	5.97	6.67816			1.64	4.06361			1.64	4.91387			Sensor 46	0.04113	0.04636	0.04611	0.05191	0.07538	0.0633	0.0975	0.07777	0.09108	0.08125	0.12822	0.11176	0.07149	0.07968	0.05686	0.05019	0.04988	0.07572	0.10183	0.11337	0.10638	0.06243	0.02129	0.0234	0.03493	0.02459	0.03631	0.06053	0.0558	0.04521	0.02584	0.01551	0.00918	0.0048	0.01059
0.84	1.09102	5.97	4.84737			1.64	2.91613			1.64	4.06999			Sensor 47	0.03903	0.03571	0.04468	0.0593	0.06174	0.05901	0.07854	0.08141	0.08575	0.08429	0.03241	0.07482	0.06745	0.05302	0.04336	0.05048	0.04031	0.04549	0.04852	0.05306	0.03151	0.01249	0.01183	0.02731	0.03395	0.03026	0.03974	0.04776	0.03723	0.02322	0.01528	0.0121	0.00976	0.00751	0.00697
9.95	7.72362	5.97	4.12802			1.72	4.45975			1.72	5.53457			Sensor 48	0.02993	0.04364	0.02784	0.04806	0.0477	0.06454	0.06899	0.08711	0.07188	0.09016	0.11219	0.07725	0.04348	0.07631	0.06182	0.04375	0.04163	0.10068	0.11317	0.09983	0.08251	0.04983	0.02398	0.03022	0.03326	0.01511	0.01954	0.02539	0.02932	0.03229	0.02763	0.02167	0.01792	0.00931	0.00542
6.51	5.22724	5.97	5.53736			1.72	3.01455			1.72	5.09307			Sensor 49	0.0189	0.02217	0.02734	0.0408	0.05097	0.05946	0.06682	0.07275	0.0747	0.08104	0.09418	0.10502	0.06993	0.05851	0.05185	0.05316	0.05125	0.05499	0.06348	0.06392	0.04576	0.0347	0.03205	0.03453	0.03792	0.0436	0.04879	0.04979	0.03794	0.02966	0.02265	0.01706	0.01133	0.00761	0.0056
19.36	20.6709	5.97	3.25154			1.81	4.95516			1.81	5.61611			Sensor 50	0.01919	0.02747	0.03412	0.05219	0.06366	0.06279	0.06781	0.07487	0.09409	0.10835	0.10161	0.09282	0.07522	0.0632	0.05941	0.06399	0.07309	0.06552	0.05388	0.03495	0.02603	0.02531	0.03194	0.04194	0.04472	0.04606	0.04963	0.04414	0.03472	0.02669	0.02014	0.01508	0.01177	0.00985	0.00925
8.89	8.30126	0.95	0.9285			1.81	3.54089			1.81	6.03072			Sensor 51	0.04626	0.04212	0.04871	0.05982	0.06064	0.07059	0.08338	0.09118	0.10584	0.09836	0.09069	0.08282	0.10934	0.11803	0.10195	0.07441	0.07237	0.0874	0.06473	0.06547	0.05406	0.0274	0.01591	0.02346	0.02803	0.01422	0.02569	0.04435	0.0371	0.02095	0.01265	0.00742	0.00438	0.00666	0.01155
2.67	1.16874	0.95	0.95486			1.81	5.02186			1.81	6.23409			Sensor 52	0.03174	0.04029	0.02803	0.05894	0.05826	0.0598	0.05917	0.07172	0.1035	0.08161	0.08806	0.07416	0.07334	0.03704	0.04652	0.08927	0.07275	0.04812	0.07232	0.06166	0.0674	0.03796	0.01729	0.03481	0.02508	0.01513	0.03106	0.0445	0.03762	0.0316	0.02607	0.0153	0.00675	0.00478	0.00738
52.89	48.883	5.04	3.57448			1.89	2.3584			1.89	4.32957			Sensor 53	0.01359	0.01776	0.02152	0.02939	0.03392	0.03523	0.03668	0.03757	0.03992	0.04391	0.04696	0.0475	0.0445	0.03994	0.03756	0.03811	0.04029	0.04059	0.04016	0.03891	0.03235	0.02446	0.02028	0.0205	0.02504	0.03044	0.03214	0.03094	0.027	0.02079	0.01358	0.01011	0.00857	0.00785	0.00532
17.33	16.2151	5.04	5.49725			1.89	1.90198			1.89	2.77689			Sensor 54	0.01702	0.02218	0.02706	0.03912	0.04683	0.04965	0.0474	0.04971	0.05419	0.06188	0.05975	0.05161	0.04448	0.04061	0.04006	0.04316	0.04844	0.04932	0.04257	0.02961	0.02425	0.02325	0.02837	0.02865	0.02889	0.02908	0.03511	0.03713	0.03038	0.02219	0.01671	0.01143	0.00858	0.00751	0.00809
3.6	2.51247	5.04	5.5267			1.89	5.98797			1.89	8.42035			Sensor 55	0.03229	0.04132	0.04855	0.04877	0.0655	0.05759	0.05785	0.09389	0.09196	0.09427	0.0879	0.07504	0.09449	0.0886	0.07145	0.06666	0.09702	0.07688	0.03776	0.05136	0.05555	0.03524	0.02231	0.02646	0.03602	0.02284	0.02259	0.02853	0.02878	0.02413	0.01775	0.01239	0.00899	0.00561	0.00587
4.51	4.58401	0.84	0.65844			1.9	3.37644			1.9	1.98329			Sensor 56	0.01695	0.02368	0.02842	0.04432	0.05423	0.06429	0.07295	0.07443	0.06231	0.06155	0.0684	0.08771	0.07505	0.05699	0.046	0.04999	0.06267	0.08672	0.09039	0.07075	0.05223	0.03593	0.03201	0.02856	0.0328	0.03756	0.0459	0.045	0.04103	0.03086	0.02094	0.00991	0.00598	0.00573	0.00975
13.1	13.5916	1.41	1.54503			1.98	2.20842			1.98	3.57808			Sensor 57	0.01649	0.02239	0.02882	0.04447	0.05655	0.06689	0.06914	0.07764	0.08208	0.0979	0.09925	0.0872	0.07564	0.06703	0.06255	0.05886	0.06093	0.0716	0.07366	0.06416	0.04696	0.02995	0.0244	0.02234	0.02276	0.02552	0.0323	0.04672	0.04328	0.02698	0.01678	0.01046	0.0079	0.00809	0.00904
14.88	15.2857	1.41	1.42924			1.98	3.00356			1.98	2.28334
16.47	14.9434	1.41	1.33805			1.98	3.05515			1.98	2.70063
19.04	17.5086	1.41	1.48355			2.04	2.80149			2.04	4.66347
36.39	31.5105	1.41	0.80405			2.04	2.82416			2.04	3.64192
3.59	2.85498	1.41	1.79896			2.04	3.33115			2.04	3.81361
1.64	3.20501	8.89	7.83904			2.05	0.34454			2.05	3.64519
19.04	17.5804	8.89	6.43396			2.05	2.85713			2.05	3.35555
11.16	9.70833	8.89	6.65205			2.05	1.31449			2.05	3.11669
6.61	5.56584	8.89	7.42976			2.05	2.20906			2.05	2.79896
4.96	4.29731	1.01	1.05729			2.05	3.72154			2.05	5.82326
2.59	2.40277	1.01	1.00274			2.14	3.27087			2.14	4.97828
13.9	12.1495	2.24	2.10028			2.14	4.02026			2.14	6.05668
2.05	0.82813	2.24	2.14497			2.14	5.04777			2.14	5.33842
1.19	1.33169	2.24	2.30587			2.14	1.86245			2.14	7.34965
13.08	9.98691	2.24	1.55525			2.23	6.57815			2.23	11.85
5.97	7.25646	8.89	6.67005			2.23	1.4858			2.23	4.58393
49.63	50.5678	8.89	6.64896			2.24	3.08127			2.24	4.22539
14.72	16.1144	8.89	8.44801			2.24	2.75665			2.24	4.05651
7.02	8.19568	1.34	1.57696			2.24	4.17021			2.24	6.35682
55.87	53.604	1.34	0.99286			2.24	2.63535			2.24	5.23113
17.23	16.3109	1.34	1.32295			2.4	2.1222			2.4	4.11995
10.95	9.47787	1.38	0.04347			2.48	2.47082			2.48	5.11108
4.51	2.98162	1.38	1.38128			2.59	2.34906			2.59	4.27278
13.43	9.5767	7.12	7.16723			2.59	2.53151			2.59	6.41268
8.89	6.18449	7.12	7.65184			2.59	4.5648			2.59	5.18278
12.41	12.6795	7.12	5.81617			2.67	3.66807			2.67	4.30682
15.67	15.8101	7.12	6.97146			2.67	2.99049			2.67	3.83389
11.42	10.9216	7.12	6.78377			2.67	2.81599			2.67	3.87698
3.84	3.67206	7.03	5.98909			2.67	2.70576			2.67	2.11446
0.56	0.34627	7.03	8.11362			2.77	3.20958			2.77	2.21069
9.65	9.82109	2.04	1.44723			2.77	1.58338			2.77	2.74237
15.67	16.8457	2.04	2.51567			2.77	3.96075			2.77	11.1552
13.43	10.2629	2.04	2.72798			2.77	2.24813			2.77	5.90916
14.62	14.7681	8.08	7.84162			2.77	2.62968			2.77	3.20976
3.13	1.12516	11.16	9.55364			2.97	1.80335			2.97	3.0471
12.41	12.526	11.16	8.58278			2.97	2.64161			2.97	3.35554
4.91	4.18434	11.16	9.81866			2.97	5.59638			2.97	3.32116
39.99	36.2265	11.16	9.13491			2.97	3.1179			2.97	3.08493
5.98	4.95276	11.16	6.41439			3.05	4.189			3.05	3.30384
0.92	0.98188	1.89	1.96482			3.05	2.11744			3.05	2.20477
11.03	10.5506	2.05	1.72443			3.05	1.99989			3.05	2.57031
31.68	26.9803	2.05	1.66879			3.13	2.1896			3.13	4.52166
14.75	14.8259	2.05	2.73382			3.27	2.74557			3.27	3.50274
29.27	29.805	2.05	2.72882			3.27	2.8469			3.27	3.58026
8.39	8.62455	7.02	7.67779			3.3	3.76607			3.3	3.58543
15.67	14.3268	8.39	8.94259			3.3	3.45998			3.3	4.74692
40.15	38.3198	8.39	8.35726			3.3	4.02269			3.3	8.87267
35.55	34.8395	8.39	9.60976			3.3	2.91224			3.3	4.98276
53.45	52.0521	8.39	8.30014			3.59	3.5199			3.59	4.00058
14.48	14.7052	1.55	1.92827			3.59	3.54564			3.59	4.51294
5.04	6.10784	1.55	1.43502			3.59	3.31672			3.59	4.28308
0.84	1.45305	2.67	2.71294			3.59	2.85716			3.59	3.70247
2.59	1.31375	2.67	2.79681			3.59	3.83227			3.59	3.74872
9.65	10.1258	2.67	2.86104			3.6	3.37796			3.6	3.43311
13.08	7.02664	2.67	1.85071			3.6	3.14054			3.6	3.77636
2.77	1.14974	8.9	11.016			3.84	4.05278			3.84	5.02378
4.37	3.45756	8.9	9.15439			3.84	3.74033			3.84	4.86624
4.91	3.71384	8.9	10.3217			4.05	2.47509			4.05	5.33066
5.68	5.52005	13.43	10.7709			4.06	6.32369			4.06	8.36063
5.45	4.65545	13.43	13.6921			4.06	3.87088			4.06	7.5013
16.25	14.302	12.7	12.256			4.06	5.20425			4.06	7.63388
18.46	14.0616	12.7	10.3903			4.06	3.05651			4.06	4.60262
17.31	18.8681	13.08	11.0262			4.37	5.73348			4.37	8.45757
1.14	0.79375	13.08	10.1154			4.37	4.47609			4.37	9.0767
13.9	14.2369	13.08	10.8201			4.37	4.44004			4.37	4.86685
8.89	7.58744	4.06	3.82286			4.37	4.53928			4.37	3.86989
13.43	10.1171	4.06	4.7825			4.37	4.67494			4.37	4.77701
15.99	15.6276	4.06	4.87664			4.37	4.45882			4.37	8.5217
13.1	13.2049	4.06	4.16744			4.37	4.5962			4.37	4.36016
3.05	3.09444	2.77	2.50097			4.51	3.60661			4.51	6.021
43.23	41.4936	2.77	2.08329			4.51	4.4637			4.51	4.09562
0.95	0.59732	9.65	9.41302			4.51	3.91955			4.51	5.20617
1.34	3.70222	9.65	9.70983			4.51	4.21087			4.51	8.02873
10.34	9.88286	9.65	9.89126			4.51	3.47151			4.51	4.11264
17.75	16.6718	10.25	10.3215			4.51	3.03573			4.51	5.50089
0.58	1.56119	12.7	11.3957			4.74	3.73174			4.74	8.95273
47.88	46.0463	1.64	1.41699			4.91	4.91324			4.91	5.81025
0.89	0.22535	1.64	1.64999			4.91	5.12454			4.91	4.95508
43.23	45.0715	3.59	2.5383			4.91	4.87618			4.91	5.48287
14.62	15.6323	3.59	3.54029			4.91	4.76496			4.91	3.69772
2.77	2.57807	3.59	3.19876			4.91	4.80906			4.91	5.77912
17.33	16.786	3.59	2.1299			4.91	3.77046			4.91	3.4625
15.69	15.2501	3.59	2.7009			4.91	5.34694			4.91	11.9677
14.72	15.3955	13.66	11.0874			4.96	3.79969			4.96	8.95549
14.61	13.5168	13.66	11.3257			5.04	4.08564			5.04	3.80298
7.27	4.30534	13.66	10.8698			5.04	4.89867			5.04	3.74183
2.77	1.73165	2.32	2.57419			5.04	2.37354			5.04	3.21413
16.65	20.3755	2.32	2.89955			5.22	4.84637			5.22	4.66382
4.06	4.75692	3.3	2.95871			5.22	5.19799			5.22	5.77519
31.13	27.371	3.3	3.18621			5.27	3.30188			5.27	2.70064
4.05	3.94806	3.3	4.31423			5.43	5.71848			5.43	6.93131
17.31	22.0687	9.24	8.94141			5.43	4.70607			5.43	4.84972
0.86	1.14041	9.24	9.65889			5.43	3.57784			5.43	5.75924
13.79	13.83	10.34	10.1429			5.43	4.14978			5.43	6.24244
18.46	16.807	10.34	10.3855			5.43	4.76039			5.43	6.03705
14.62	15.4302	10.34	10.4229			5.44	4.89926			5.44	5.15551
2.05	1.72356	1.72	1.74317			5.44	4.11983			5.44	4.07628
14.88	27.1533	1.72	2.69054			5.44	5.0476			5.44	5.3622
18.42	17.5437	4.51	3.29446			5.44	5.24462			5.44	4.86865
6.61	6.69113	4.51	3.27836			5.44	4.41011			5.44	4.86809
3.59	2.6472	4.51	4.14837			5.45	5.80184			5.45	9.89122
19.72	21.0472	4.51	3.61342			5.45	5.88907			5.45	4.80347
42.19	39.6657	4.51	2.86532			5.45	4.58543			5.45	4.64206
19.04	17.7184	13.9	11.9417			5.68	5.43338			5.68	5.56989
5.43	3.46703	13.9	12.4312			5.68	5.85145			5.68	5.90829
29.27	27.8034	13.9	12.2221			5.68	5.67498			5.68	6.4747
18.61	17.3829	13.9	12.4659			5.91	6.83163			5.91	6.98973
9.65	9.26608	13.9	11.6815			5.91	5.72032			5.91	5.75646
8.08	5.15069	13.9	11.893			5.91	5.81823			5.91	7.40349
53.63	49.7958	13.9	11.77			5.97	5.94945			5.97	3.47304
5.45	4.52776	13.9	11.9795			5.97	7.98301			5.97	3.40863
2.97	0.71867	13.9	11.5488			5.97	3.15779			5.97	3.78059
15.67	15.8048	3.84	2.35014			5.97	2.91183			5.97	3.07306
2.14	0.11638	3.84	3.55219			5.98	5.37234			5.98	5.33061
41.52	39.1395	3.84	2.07263			5.98	5.25371			5.98	5.79163
49.2	48.9328	9.38	10.2279			6.14	5.88576			6.14	6.51038
1.14	1.01792	9.38	11.6131			6.14	5.76954			6.14	6.30662
5.91	5.10844	9.38	10.4758			6.38	5.92194			6.38	5.40775
19.04	17.8101	11.03	11.4163			6.38	7.47723			6.38	8.69973
13.71	14.1622	11.03	10.9909			6.51	6.78918			6.51	13.5464
17.75	16.7447	12.05	11.9307			6.51	5.45484			6.51	5.39396
4.04	5.03111	12.05	12.8932			6.51	4.52139			6.51	3.76114
14.84	14.8527	14.13	12.6227			6.51	5.08957			6.51	6.04195
34.15	37.4867	14.13	11.8514			6.51	5.57221			6.51	6.03709
40.15	39.8657	14.13	12.778			6.61	6.21519			6.61	8.14083
40.15	38.7023	14.13	12.5238			6.61	6.9229			6.61	8.3601
14.13	12.2823	14.13	12.893			6.61	6.28532			6.61	11.9031
13.79	8.93613	1.81	1.73854			6.61	6.23617			6.61	7.33305
12.7	10.707	5.43	3.59124			6.61	6.20746			6.61	9.14439
0.56	0.80675	5.43	5.02422			6.61	6.34953			6.61	6.63449
13.1	12.5527	9.53	11.4264			6.61	6.66197			6.61	10.9115
2.04	1.453	9.53	10.2077			7.02	5.91788			7.02	7.84891
14.75	15.9364	11.72	12.734			7.03	6.71424			7.03	7.67793
29.82	27.2947	2.15	1.14858			7.03	6.92005			7.03	9.06756
16.9	15.7799	4.37	3.61642			7.12	2.86422			7.12	5.30517
10.81	10.9222	1.81	1.92573			7.12	6.46406			7.12	4.52808
4.51	3.09609	1.81	1.63347			7.12	8.41098			7.12	4.71173
0.98	1.58607	5.43	5.98851			7.12	3.51632			7.12	4.59018
1.89	0.56237	5.43	3.7537			7.12	10.3377			7.12	4.51676
6.51	4.93344	5.43	4.06912			7.27	5.70966			7.27	6.66098
17.23	16.7666	14.37	13.8699			8.08	8.19881			8.08	9.68528
1.81	3.17927	14.37	13.1336			8.39	10.4109			8.39	6.52438
5.98	3.73417	9.67	11.6042			8.39	9.63649			8.39	6.72361
42.22	45.2571	12.41	13.089			8.39	9.24398			8.39	5.70046
9.53	11.0695	12.41	12.9615			8.39	7.83131			8.39	6.95356
2.97	2.70814	12.41	11.5178			8.89	6.53189			8.89	8.75175
11.83	10.9262	4.91	4.38109			8.89	10.306			8.89	5.62131
3.27	1.32295	4.91	4.15474			8.89	8.5601			8.89	4.03232
39.27	34.1717	4.91	4.24616			8.89	8.25065			8.89	4.40555
14.72	13.6484	14.15	13.7861			8.89	7.96309			8.89	6.275
15.67	15.934	14.61	13.6541			8.89	7.3756			8.89	3.97591
16.47	15.1288	14.61	12.8765			8.89	5.00218			8.89	8.21797
42.19	37.2705	14.61	14.2706			8.9	10.4579			8.9	11.7332
1.82	2.97071	14.61	13.6829			8.9	10.9458			8.9	11.8404
52.89	50.2561	9.81	9.32565			9.24	10.2646			9.24	9.95933
18.61	17.4532	13.1	13.5054			9.24	9.51293			9.24	9.95933
31.68	27.9622	13.1	12.2248			9.38	10.8321			9.38	11.1503
42.19	45.5831	13.1	14.2665			9.38	7.66248			9.38	13.0895
47.88	46.3374	5.44	4.63422			9.38	12.0121			9.38	12.281
5.45	5.3799	5.44	3.40064			9.53	10.3728			9.53	12.397
13.08	9.59594	5.44	4.74197			9.53	8.00223			9.53	13.2443
2.04	1.64492	5.44	4.38128			9.65	12.6944			9.65	8.06696
13.79	15.0382	14.84	13.6323			9.65	11.5836			9.65	7.13905
18.18	17.0504	14.84	14.2692			9.65	11.7076			9.65	7.52008
52.89	48.1937	14.84	13.8303			9.67	10.071			9.67	12.5387
44.39	40.9742	15.2	13.5923			9.81	8.83966			9.81	12.7459
52.89	49.965	15.2	14.3385			10.09	9.40261			10.09	10.4261
43.24	42.9583	14.84	14.7003			10.25	10.6046			10.25	10.8211
5.22	5.27941	14.84	13.7931			10.34	10.7656			10.34	9.25471
17.33	16.3813	15.2	13.5029			10.34	11.9206			10.34	9.25471
13.79	12.9386	13.79	15.8531			10.34	10.6737			10.34	9.25471
44.39	40.6917	1.9	1.7921			10.53	11.1962			10.53	19.9758
14.37	13.8193	5.98	5.03756			10.53	14.791			10.53	16.633
26.31	25.1135	5.98	5.03731			10.53	10.4857			10.53	17.6953
19.04	17.6926	5.98	3.69981			10.53	20.1088			10.53	22.6609
31.13	27.6721	5.98	4.74177			10.53	13.9618			10.53	25.7247
6.14	5.31505	15.08	15.4036			10.61	9.62253			10.61	14.346
30.27	24.5586	15.08	15.6937			10.61	10.5875			10.61	14.2071
13.79	13.938	15.08	15.4717			10.81	9.75892			10.81	14.8915
5.91	5.07015	15.08	14.7395			10.81	9.8621			10.81	14.4782
15.99	16.2449	15.08	14.9248			11	12.6639			11	12.703
18.42	20.5094	10.09	8.32239			11.02	10.3706			11.02	15.1852
14.75	14.9416	14.48	14.3628			11.02	10.1559			11.02	14.603
13.41	13.8473	14.48	13.7537			11.03	19.3247			11.03	11.5033
14.75	14.007	1.82	1.67165			11.03	11.6104			11.03	8.83275
47.09	46.9241	1.82	1.97948			11.16	9.48783			11.16	4.53903
44.56	44.6744	6.51	5.50741			11.22	10.2685			11.22	15.2887
6.61	5.65017	6.51	7.14766			11.42	10.0882			11.42	15.4108
18.46	17.6306	12.81	14.1249			11.42	10.5629			11.42	14.7886
14.75	14.8437	16.47	15.2251			11.63	10.5618			11.63	15.3598
13.11	14.3954	10.61	12.5979			11.72	13.298			11.72	12.6866
5.45	7.56649	10.61	10.6108			11.89	6.69016			11.89	13.2054
2.14	1.53131	14.75	15.45			12.05	12.3025			12.05	12.4323
1.55	2.45035	3.6	2.69877			12.41	13.2243			12.41	13.0682
8.39	8.66463	5.22	5.09067			12.41	13.9038			12.41	13.2136
2.05	2.1619	5.22	6.49815			12.41	11.366			12.41	12.1553
23.73	15.6713	13.11	13.5882			12.7	17.9678			12.7	8.91906
12.81	13.4235	16.9	15.9119			12.7	10.5138			12.7	10.1257
41.74	44.122	16.9	15.3537			12.7	13.9245			12.7	9.36537
1.34	0.66092	16.9	16.3312			12.81	13.5365			12.81	14.8153
17.84	17.8659	16.9	15.5525			12.81	13.7232			12.81	15.4817
4.74	3.13604	16.9	15.4912			13.08	9.18278			13.08	9.18016
4.96	4.47726	16.9	15.1765			13.08	11.4117			13.08	9.28081
13.79	15.9878	10.81	9.92059			13.08	16.0674			13.08	8.63662
1.41	0.38994	10.81	12.4779			13.1	14.1333			13.1	13.9288
14.48	14.328	15.37	15.0872			13.1	12.2228			13.1	13.1085
5.68	5.26856	15.37	15.2369			13.1	14.6021			13.1	12.6658
17.33	15.7936	15.37	15.3768			13.11	13.7138			13.11	14.7541
14.13	12.7523	15.37	16.0594			13.41	13.3416			13.41	16.0299
5.43	2.90108	3.83	2.95922			13.43	10.5994			13.43	4.53099
55.87	54.155	5.45	5.45249			13.43	9.79009			13.43	4.68165
44.39	40.0211	5.45	5.40015			13.63	23.4135			13.63	28.6959
5.97	1.7737	5.45	6.25887			13.66	15.8684			13.66	10.4067
5.04	5.64963	5.45	5.34497			13.66	13.0505			13.66	5.58235
55.27	54.9664	5.45	5.46401			13.71	13.3902			13.71	16.2312
1.72	3.95009	17.33	15.9592			13.79	14.2674			13.79	13.6405
17.31	19.9933	17.33	16.3327			13.79	19.1521			13.79	13.3934
49.2	46.8873	11.02	10.7929			13.79	13.0788			13.79	13.3344
11.72	12.2295	11.02	12.6047			13.79	13.1615			13.79	12.0016
5.45	5.75764	15.99	15.5401			13.79	10.165			13.79	8.44052
2.04	2.21149	15.99	15.6359			13.79	13.6862			13.79	12.1651
3.05	2.53991	15.99	15.0915			13.79	11.0048			13.79	8.9028
3.84	2.38838	15.99	14.6537			13.79	14.0333			13.79	13.8217
36.39	34.1989	4.05	2.99955			13.9	35.2598			13.9	30.8847
19.04	18.0406	5.68	5.49477			13.9	12.1487			13.9	7.15487
5.45	5.59384	5.68	4.96718			13.9	15.7369			13.9	11.8236
49.2	45.9121	5.68	5.19837			13.9	13.5412			13.9	8.16725
9.67	9.34009	5.68	5.15856			13.9	14.0141			13.9	10.699
44.78	49.4275	13.71	14.4254			14.01	13.391			14.01	16.3936
47.09	45.7093	17.75	16.7141			14.13	15.2587			14.13	12.3565
6.51	4.40677	11.22	10.8467			14.13	22.079			14.13	11.7327
22.91	23.2545	16.61	16.2084			14.13	13.9791			14.13	12.3818
35.55	33.0075	16.61	16.0703			14.15	12.5599			14.15	13.1425
29.82	27.3502	4.28	3.36143			14.32	13.3948			14.32	16.5268
16.9	15.3872	5.91	5.82149			14.37	13.881			14.37	9.36158
7.12	7.75062	5.91	5.95584			14.37	15.7122			14.37	13.1332
32.76	32.9993	5.91	5.49265			14.48	13.5528			14.48	14.7965
13.79	12.7784	5.91	6.26089			14.48	13.6588			14.48	14.7401
1.14	0.26666	5.91	6.3227			14.61	13.3362			14.61	11.5315
12.7	10.4561	5.91	5.32495			14.61	17.973			14.61	13.6574
0.95	0.38517	18.18	16.3704			14.61	14.2287			14.61	13.8074
6.14	5.37162	18.18	17.1203			14.62	14.1696			14.62	16.577
30.36	28.7904	18.18	16.1417			14.72	31.3379			14.72	30.7088
35.68	34.2591	24.82	16.6195			14.72	31.3995			14.72	30.1079
2.67	1.98296	24.82	21.8313			14.75	14.9747			14.75	15.2816
24.82	21.9952	24.82	22.2068			14.84	13.3498			14.84	13.2888
17.23	16.2536	24.82	20.6402			14.84	13.6525			14.84	13.0384
43.23	45.8129	24.82	20.5646			14.84	14.6325			14.84	15.5652
13.66	11.4087	11.42	10.9996			14.84	19.5863			14.84	14.0626
2.59	1.07241	11.42	12.155			14.88	18.0146			14.88	40.4342
11.03	11.0868	17.23	16.2898			15.08	14.0363			15.08	13.8773
39.99	35.4997	17.23	17.4916			15.08	16.6263			15.08	14.8791
38.78	46.3905	17.23	16.1609			15.08	17.7812			15.08	14.8888
2.04	2.35988	17.23	15.9335			15.08	14.5564			15.08	13.9692
13.71	14.9301	17.23	16.6391			15.37	17.5645			15.37	15.4794
6.61	6.05089	6.14	5.70784			15.37	15.4992			15.37	15.0523
14.37	12.9406	6.14	4.11816			15.37	15.2994			15.37	15.4902
14.15	13.7389	6.14	4.45457			15.37	15.3112			15.37	15.5946
7.12	7.34864	11.89	7.3027			15.67	19.7279			15.67	32.5232
2.97	0.34912	15.69	7.68316			15.67	15.5209			15.67	30.8135
2.97	2.70727	15.69	17.1195			15.67	20.1415			15.67	35.892
18.18	16.8694	15.69	7.55216			15.67	32.332			15.67	34.3574
4.91	3.08853	15.69	7.15347			15.67	22.0999			15.67	27.9429
13.79	14.1203	15.69	9.36247			15.69	8.81585			15.69	12.8321
17.33	15.754	15.69	15.4724			15.69	28.4177			15.69	15.4768
33.55	34.4853	22.91	15.6171			15.69	4.16406			15.69	7.79803
33.55	34.1418	22.91	21.3784			15.69	23.0613			15.69	14.9603
24.82	19.3083	22.91	21.4082			15.69	11.6311			15.69	12.6409
13.79	13.3473	22.91	23.0615			15.69	9.10859			15.69	7.96849
2.04	2.89266	22.91	21.088			15.99	15.1494			15.99	16.0399
53.63	50.3554	14.32	14.6905			15.99	14.8136			15.99	15.8316
17.33	16.2519	18.61	17.1129			15.99	16.3395			15.99	15.6455
26.47	25.0176	18.61	18.4016			15.99	13.8432			15.99	15.7779
19.04	17.6383	22.91	20.8678			16.47	15.5698			16.47	14.3356
5.68	4.71159	11.63	11.0456			16.47	17.0554			16.47	14.763
3.84	3.50846	17.84	16.3237			16.47	15.4483			16.47	14.1716
2.07	1.97567	17.84	16.5236			16.61	17.0773			16.61	15.9333
4.37	3.23983	17.84	15.7048			16.61	16.3223			16.61	15.7636
8.89	8.72337	17.84	15.9446			16.9	17.562			16.9	15.2143
12.41	12.1626	17.84	17.0489			16.9	16.5292			16.9	14.9098
2.05	2.02366	4.74	3.63338			16.9	18.3026			16.9	14.6223
10.34	10.5513	6.38	5.81554			16.9	15.8415			16.9	14.8892
9.65	9.56667	6.38	5.01295			17.23	16.2983			17.23	16.4286
14.61	13.5674	6.38	5.39289			17.23	15.2762			17.23	16.0351
52.89	44.8509	6.38	5.62627			17.23	15.3387			17.23	15.7499
10.09	8.04955	6.38	5.73651			17.23	15.8538			17.23	16.4437
10.34	10.1479	6.38	5.43123			17.23	17.0829			17.23	15.9693
14.48	15.1417	14.62	14.4944			17.31	25.1293			17.31	39.8314
13.79	16.7792	19.04	18.0611			17.31	26.8903			17.31	40.8679
15.08	14.5471	19.04	18.1543			17.31	22.9416			17.31	40.6764
4.91	4.03599	19.04	17.3259			17.31	23.7353			17.31	39.8192
26.47	25.3545	19.04	17.0359			17.33	16.744			17.33	15.3589
12.7	8.09514	18.46	18.7948			17.33	16.5479			17.33	15.3164
44.78	49.0018	18.46	16.283			17.33	17.6193			17.33	15.3873
3.84	1.70675	18.46	17.0668			17.33	15.7734			17.33	19.0583
29.27	28.1195	18.46	16.8016			17.75	16.2077			17.75	16.1543
7.03	7.44865	18.46	18.4609			17.75	17.1794			17.75	15.7198
36.39	29.6188	4.96	3.76704			17.75	16.1887			17.75	15.7314
1.34	0.41141	6.61	5.44485			17.75	16.368			17.75	16.2764
29.42	27.9434	6.61	5.56655			17.84	16.0877			17.84	16.5741
11.16	8.42506	6.61	5.51991			17.84	16.2216			17.84	16.7362
13.1	13.2241	14.62	15.0066			17.84	15.357			17.84	16.2698
24.82	21.5241	19.04	17.9753			17.84	14.6298			17.84	16.52
16.65	20.8992	19.04	18.3572			17.84	17.7964			17.84	16.8389
2.14	2.19003	18.46	17.2548			18.18	16.9924			18.18	16.0198
1.41	0.20042	18.46	18.4638			18.18	17.6986			18.18	16.1165
2.77	2.37229	18.46	16.6068			18.18	18.7702			18.18	16.3085
9.1	8.23278	18.46	18.5966			18.25	26.6315			18.25	40.6984
3.59	3.86663	6.61	5.734			18.25	41.59			18.25	42.1793
16.61	15.0062	6.61	6.93367			18.42	47.1015			18.42	51.9629
5.22	3.95885	6.61	6.00153			18.42	20.8216			18.42	43.001
9.81	8.10905	6.61	6.04156			18.46	16.928			18.46	16.8542
2.22	1.37226	6.61	6.7186			18.46	14.9041			18.46	16.8554
52.89	50.4201	6.61	6.57063			18.46	16.4517			18.46	17.0919
8.89	7.02781	13.79	12.8963			18.46	15.974			18.46	17.0566
8.89	5.02886	13.79	14.4845			18.46	16.5983			18.46	17.1518
5.98	4.6845	13.79	6.10204			18.46	15.6619			18.46	16.7645
30.36	32.5812	13.79	11.9538			18.46	18.4623			18.46	17.287
6.51	4.95296	13.79	6.39522			18.46	14.8513			18.46	16.6972
15.08	14.7849	13.79	13.9557			18.46	15.875			18.46	17.0347
13.79	13.9027	13.79	17.0709			18.61	18.2504			18.61	16.4707
2.4	1.30881	31.13	29.4789			18.61	17.6543			18.61	16.4583
34.82	33.3467	33.26	26.1407			18.61	19.1949			18.61	16.3194
17.75	16.9168	31.13	26.7127			18.61	16.2739			18.61	16.9465
15.69	6.07886	29.82	28.0423			18.61	16.3689			18.61	16.6483
5.27	2.12375	29.82	29.3447			18.61	16.2699			18.61	16.4951
3.84	2.84678	29.82	27.7164			19.04	17.1161			19.04	16.7798
55.27	53.099	29.27	28.7853			19.04	16.7754			19.04	17.3769
4.05	2.67602	29.27	29.4458			19.04	16.9977			19.04	17.0235
4.91	4.69944	29.42	12.1954			19.04	16.4333			19.04	18.012
11.72	11.2546	29.42	26.6703			19.04	16.7799			19.04	17.2728
11	11.2848	29.42	25.0758			19.04	17.0833			19.04	16.7292
14.48	16.6328	26.47	27.2974			19.04	19.3191			19.04	16.865
2.67	2.20197	26.47	23.8473			19.04	20.2382			19.04	16.901
22.91	20.7013	26.47	25.3583			19.04	18.2012			19.04	16.6727
5.22	4.38305	26.47	25.9628			19.36	31.9546			19.36	37.1705
16.61	15.5378	23.73	17.5986			22.91	17.8234			22.91	17.9805
13.08	8.91563	29.42	24.9758			22.91	23.836			22.91	15.2307
49.9	48.5272	9.83	16.3592			22.91	23.535			22.91	16.1994
14.32	15.4677	9.83	15.0619			22.91	23.1958			22.91	15.8396
11.03	10.2735	10.53	11.0279			22.91	28.3222			22.91	16.445
18.42	19.9469	10.53	9.05007			22.91	22.2935			22.91	16.1007
5.43	5.02935	10.53	9.77943			23.73	20.7758			23.73	22.7931
12.7	9.28111	36.39	34.6662			24.82	14.4118			24.82	15.6604
18.61	17.6162	36.39	26.7989			24.82	23.2303			24.82	16.1041
2.24	1.72305	36.39	33.467			24.82	24.7495			24.82	15.4016
8.89	6.55916	30.36	34.606			24.82	23.9646			24.82	16.1126
2.23	0.90661	30.36	33.0682			24.82	21.0637			24.82	15.7123
0.89	0.35311	30.36	34.0647			26.31	21.8278			26.31	25.894
19.04	17.3829	30.36	33.1852			26.47	31.6156			26.47	24.9355
14.75	14.4897	30.36	32.8194			26.47	29.0439			26.47	24.0424
3.84	3.14491	30.36	32.5502			26.47	31.8289			26.47	24.5823
38.48	39.1642	31.68	28.527			26.47	31.6316			26.47	25.3084
10.53	11.2558	31.68	27.515			29.27	31.5336			29.27	23.5633
14.01	14.1814	31.68	28.0867			29.27	32.5464			29.27	21.359
12.41	12.1047	33.97	29.1151			29.42	14.1768			29.42	22.4393
9.81	8.55536	33.97	27.9627			29.42	32.0785			29.42	22.188
1.4	2.09724	33.97	28.3162			29.42	29.5939			29.42	24.0176
5.68	5.23206	35.68	34.3434			29.42	26.1901			29.42	24.4049
11.83	10.5758	35.68	34.1182			29.82	15.7307			29.82	29.7212
2.23	1.58966	35.68	32.2096			29.82	28.8898			29.82	22.7412
8.89	5.39835	35.68	33.2657			29.82	29.9098			29.82	22.6396
11.03	10.7907	35.68	32.5876			30.27	24.0739			30.27	30.1019
52.8	50.8042	35.68	33.2249			30.36	32.83			30.36	27.1517
19.04	18.0089	14.72	15.6334			30.36	33.0292			30.36	26.4162
14.84	14.7596	14.72	33.9769			30.36	36.9953			30.36	26.7505
6.38	6.25711	14.72	14.2202			30.36	34.0369			30.36	28.0736
41.52	39.6394	14.72	19.3969			30.36	31.9505			30.36	25.7543
34.82	36.0571	14.72	15.9375			30.36	32.3383			30.36	30.2959
8.39	9.53761	39.99	34.1487			31.13	34.9567			31.13	21.6482
53.45	51.4527	39.99	34.4586			31.13	30.3278			31.13	22.7275
2.07	1.68601	39.99	35.4081			31.68	24.0536			31.68	26.9467
8.89	6.86555	39.99	34.2292			31.68	18.8965			31.68	26.2547
0.89	0.99932	39.99	37.5819			31.68	36.2077			31.68	26.3612
35.55	36.4753	39.99	35.8342			33.23	30.0515			33.23	30.461
24.82	21.3398	30.27	21.371			33.26	25.8906			33.26	22.4347
29.27	27.9823	35.55	33.4658			33.55	31.3715			33.55	34.27
3.05	2.67257	35.55	16.2971			33.97	28.8609			33.97	31.2484
2.24	1.97434	35.55	34.6345			33.97	30.3652			33.97	26.9948
6.38	6.16752	35.55	34.5749			33.97	29.547			33.97	27.8965
18.46	16.8011	35.55	35.0186			34.15	39.1438			34.15	41.0618
53.63	50.3925	35.55	34.2255			34.82	21.6345			34.82	33.5406
14.13	12.3407	47.26	42.5389			34.82	36.653			34.82	36.8793
2.97	2.03955	43.24	41.7712			35.55	33.2809			35.55	34.5754
5.43	3.16728	43.24	38.0002			35.55	33.3514			35.55	31.8646
9.81	8.05036	13.9	12.9468			35.55	36.7423			35.55	34.3102
31.13	29.8099	13.9	33.5533			35.55	34.4192			35.55	30.5172
6.57	5.64312	43.22	38.91			35.55	35.5715			35.55	30.5689
30.27	20.5932	44.39	41.5701			35.55	14.952			35.55	25.5984
13.9	11.9717	44.39	41.5191			35.68	30.9602			35.68	26.7334
53.45	51.2253	44.39	39.897			35.68	36.376			35.68	29.3796
5.44	4.01217	38.61	36.7146			35.68	30.3115			35.68	27.2327
19.04	16.8794	41.52	36.2761			35.68	34.4473			35.68	26.8752
11.16	9.32987	41.52	38.5199			35.68	27.9375			35.68	26.7565
13.79	13.3586	41.52	36.923			35.68	35.4034			35.68	23.4627
29.42	27.5201	41.52	38.5152			36.39	32.0131			36.39	26.3986
2.59	0.33539	41.52	37.8233			36.39	28.5987			36.39	26.4715
10.53	10.1782	33.23	28.2746			36.39	37.1296			36.39	28.0603
2.4	2.4198	34.82	29.5499			38.61	33.7438			38.61	39.8663
17.33	15.7074	34.82	23.9474			38.78	39.9322			38.78	42.2946
10.53	10.0639	43.37	40.7107			38.78	38.5635			38.78	42.8603
14.61	13.8565	47.88	44.495			39.99	37.8921			39.99	33.8266
6.14	5.8365	47.88	21.962			41.23	42.2197			41.23	48.5412
18.61	16.55	47.88	42.6155			41.23	42.4863			41.23	50.1028
45.78	46.1743	47.88	42.0195			41.23	42.3382			41.23	46.9191
10.53	10.5647	41.74	44.7494			41.52	45.3919			41.52	40.751
14.13	12.7724	43.23	42.9926			41.52	41.5268			41.52	36.8925
40.15	40.8477	43.23	45.1128			41.74	39.8072			41.74	40.2706
26.47	24.3456	43.23	45.3872			42.19	41.4634			42.19	41.2152
13.79	12.165	43.23	46.1487			42.19	36.2546			42.19	41.5921
16.61	16.9183	47.09	42.5505			42.19	34.0938			42.19	41.769
41.23	46.028	47.09	47.7274			42.19	30.6831			42.19	41.5307
53.45	52.947	47.09	47.1087			42.19	41.2126			42.19	35.834
43.23	45.0529	47.09	44.5185			42.22	45.1539			42.22	43.6717
18.42	19.0851	47.09	46.1784			43.22	43.5365			43.22	37.4553
43.84	41.9473	14.88	23.3939			43.23	39.8447			43.23	40.253
31.13	29.6314	36.2	46.4815			43.23	42.0479			43.23	39.8739
33.55	33.5032	43.84	45.4168			43.23	48.9889			43.23	37.5686
44.39	40.3362	34.15	37.5965			43.23	43.6554			43.23	44.085
4.37	4.05475	42.19	42.8513			43.24	40.6929			43.24	34.2292
2.4	1.82608	42.19	44.9303			43.24	37.4876			43.24	37.2417
26.47	27.0034	42.19	36.7891			43.37	41.9728			43.37	36.2805
22.91	19.6543	42.19	39.4625			43.84	41.7454			43.84	44.3903
5.22	4.23937	42.19	23.7958			43.84	39.2968			43.84	45.195
39.99	37.2651	49.63	47.4648			43.84	45.0953			43.84	42.4069
5.04	7.35398	49.2	48.4464			43.84	37.3841			43.84	46.3474
0.56	2.29557	49.2	35.5408			44.39	43.1181			44.39	33.3356
3.3	1.60362	49.2	48.2969			44.39	43.7963			44.39	33.1499
30.36	33.639	18.35	45.2614			44.39	41.3496			44.39	38.0606
2.24	1.76808	18.35	18.8358			44.78	43.7777			44.78	43.6994
24.82	20.8962	18.35	20.4652			44.78	41.6234			44.78	43.0698
43.84	44.3362	19.36	19.1044			44.78	47.3907			44.78	38.0401
0.56	1.12652	19.36	19.3274			44.78	47.1718			44.78	42.4405
14.37	13.2086	19.36	21.9249			44.78	39.8886			44.78	47.2391
14.48	14.5715	19.36	23.013			44.78	41.834			44.78	44.0473
14.48	14.0159	19.36	19.2089			45.24	45.1642			45.24	46.6627
5.68	6.28849	41.23	46.9919			45.24	50.6268			45.24	46.8728
11.72	11.8534	45.24	47.4268			45.24	52.7714			45.24	47.1088
13.43	10.1872	45.24	46.6793			45.24	45.0429			45.24	49.7182
2.14	1.7421	45.24	47.8546			45.78	32.2125			45.78	43.6092
0.95	0.16227	45.24	46.6588			45.78	40.7312			45.78	48.2515
17.31	23.3028	45.24	42.1596			45.78	32.9187			45.78	43.6167
9.81	9.26694	45.78	39.1053			45.78	41.3798			45.78	41.8547
2.04	1.08427	45.78	41.1296			45.85	45.9336			45.85	42.1581
5.43	4.40155	45.78	41.0971			47.09	49.0899			47.09	39.4677
5.04	3.25799	45.78	45.835			47.09	45.5808			47.09	46.3657
18.18	16.9456	38.78	43.0401			47.09	49.6284			47.09	37.3925
13.1	13.4892	38.78	32.1479			47.09	50.4027			47.09	39.007
2.59	1.45989	44.78	45.7476			47.09	44.8273			47.09	40.2539
16.9	15.885	44.78	45.2179			47.26	43.483			47.26	32.6634
2.97	2.01771	44.78	48.2607			47.88	23.3721			47.88	39.4177
17.84	17.581	44.78	46.664			47.88	42.8325			47.88	43.2615
17.33	16.5018	44.78	48.6668			47.88	39.5267			47.88	38.8452
18.18	17.0127	44.78	50.0967			47.88	45.27			47.88	36.3973
2.05	0.7339	42.22	43.6269			49.2	46.6842			49.2	47.1919
14.84	14.4815	18.25	20.9214			49.2	47.0054			49.2	32.7323
2.15	2.94714	18.42	18.7674			49.2	47.5271			49.2	46.3528
0.58	0.66615	18.42	17.9627			49.63	47.3038			49.63	39.808
9.95	9.47874	45.85	40.9932			49.9	44.3349			49.9	52.218
43.84	45.4088	49.9	51.0077			49.9	43.0463			49.9	46.6681
6.61	6.86484	49.9	49.8268			49.9	44.1549			49.9	43.2351
12.81	13.9544	49.9	47.9674			53.63	49.3407			53.63	51.0961
13.1	13.036	55.87	51.9126			55.27	53.8165			55.27	44.8213
1.9	2.32237	55.87	43.2931			55.87	54.3603			55.87	43.4801
39.99	35.1862	55.27	52.8201			55.87	35.3877			55.87	45.7057
6.57	7.33759
3.3	3.0594
13.66	10.8857
13.79	12.5572
14.48	15.4407
19.04	17.5511
0.89	0.10072
29.27	27.6512
18.46	17.7649
5.44	4.85389
9.1	9.06582
5.44	4.37898
38.48	39.0544
14.75	14.2325
5.68	5.06557
30.36	32.2466
5.97	3.65079
13.11	14.1553
15.99	15.1989
31.13	28.627
5.04	6.37664
46.23	47.9179
29.82	27.7359
4.95	7.12913
9.65	9.05427
45.24	49.2444
13.66	11.2385
41.52	39.3232
11.16	8.84306
14.72	15.5787
26.47	27.619
0.92	0.40196
47.88	45.7286
8.39	8.67808
4.04	3.35072
2.77	3.1974
9.81	8.58836
17.31	17.8622
0.92	1.27838
26.47	26.6746
16.47	15.378
2.14	1.87378
39.99	36.4107
43.84	46.197
0.86	1.38235
22.91	20.802
2.59	2.01681
35.55	35.3257
15.67	16.0741
17.33	15.7923
0.86	0.96843
47.88	45.8755
3.84	3.21595
49.9	47.8544
0.92	0.00692
3.3	2.53217
17.23	15.4756
2.48	3.13669
40.15	37.8721
6.61	6.19121
5.04	5.9581
29.82	26.4703
2.04	1.76701
52.89	45.697
7.03	6.73713
4.06	3.27546
16.25	14.7441
19.36	20.5381
5.44	4.20594
5.68	5.6451
29.42	24.5042
11.83	11.1668
11.63	10.9206
11.72	11.6731
17.75	15.7003
4.37	3.81527
11.72	12.0907
4.06	1.38026
3.13	3.41334
59.97	53.5326
16.9	15.2454
29.42	17.009
43.85	45.9777
15.37	14.8941
43.23	43.5237
0.56	1.69162
15.99	15.9626
5.43	3.51768
13.1	12.4633
17.84	16.2925
47.26	41.6039
10.53	10.7637
0.58	0.08872
13.08	8.39719
13.79	10.7858
1.81	4.58632
15.37	14.4736
44.39	40.7835
24.82	20.7054
16.47	14.985
11.72	11.08
6.14	6.22194
55.27	54.4
11.16	10.6811
13.79	13.5835
12.7	9.94267
5.44	4.85629
11.22	10.9401
14.75	14.0139
2.15	6.39078
11.16	8.12512
16.61	15.7456
15.67	15.4123
36.39	34.3606
36.39	31.6974
15.37	16.0078
1.34	1.00139
13.66	11.5439
11.63	12.0826
13.79	14.647
0.98	0.59049
5.43	5.46305
11.83	11.0462
16.61	15.9704
2.07	2.43876
14.72	15.9939
0.56	0.62525
36.2	39.8138
1.34	0.77917
6.51	5.53668
9.24	9.94873
13.08	9.28468
14.61	13.1128
45.78	44.9965
15.69	9.62591
17.75	17.3767
13.08	9.35304
17.31	21.4405
43.84	45.884
1.34	0.90459
55.27	52.5797
11.03	10.7015
18.46	17.0289
47.88	45.4909
13.43	11.2417
31.13	21.3669
10.34	10.9297
0.56	0.41773
2.77	2.01771
34.82	35.8533
4.37	3.15055
40.15	38.6618
14.61	13.4578
9.65	9.86993
4.28	3.4987
14.48	14.1222
13.66	10.8291
14.84	14.3316
14.37	12.3661
9.81	8.588
15.67	16.485
32.99	31.9366
2.24	0.35391
6.51	4.29902
9.95	11.7428
29.27	28.1121
44.78	43.9661
14.15	13.185
5.43	4.48868
19.04	18.884
0.95	0.05108
34.82	34.7979
3.3	2.37311
11.03	11.3686
9.65	8.78626
5.45	4.95681
17.75	16.4165
17.31	20.1959
5.98	4.61604
1.81	4.10015
14.32	14.2307
26.31	22.0043
1.38	0.88445
2.67	1.60273
8.89	4.72478
39.99	30.2337
6.61	6.30244
18.25	18.6753
5.44	4.66528
16.65	19.0378
12.41	11.9325
10.53	10.2728
0.86	1.92622
29.82	28.1735
16.47	14.8506
13.79	10.2426
14.62	14.4946
6.51	5.08934
4.06	1.98873
0.92	1.26331
22.91	20.8239
29.27	27.2049
41.52	37.2157
1.34	2.71865
49.2	47.547
13.63	16.8298
31.68	30.4612
53.63	51.0216
13.79	15.7317
18.42	18.4981
4.37	3.16991
10.53	10.3185
19.36	20.3465
5.44	4.5198
6.38	5.25126
2.14	2.20361
2.22	0.26529
47.09	47.4031
11.72	11.7705
29.27	28.6977
1.98	2.20556
32.76	32.5555
9.81	8.44533
5.04	6.79319
1.34	0.80313
19.36	22.4497
13.9	12.021
14.13	12.7203
5.43	4.91018
5.45	7.6915
16.47	14.8483
35.55	33.4701
15.99	16.6209
14.72	15.0532
5.43	3.76713
3.3	1.30875
52.89	48.2367
2.14	1.13671
1.9	1.83225
14.61	13.5392
13.43	10.3606
0.95	0.29928
35.68	34.3381
4.37	3.76511
6.61	7.64997
16.47	14.4938
18.25	18.5217
17.75	16.3756
13.1	13.781
5.22	5.61091
6.14	4.99918
44.78	48.976
29.82	29.396
7.12	7.80803
1.4	1.20783
3.05	0.64859
35.68	32.5748
29.15	25.8381
11.72	11.4071
19.04	18.8763
7.03	3.77197
6.14	5.31993
13.79	13.4275
5.97	4.43743
6.61	5.98761
45.78	45.9249
7.03	2.88612
3.05	1.3902
18.46	15.4928
10.09	7.36908
12.05	12.5891
0.95	0.27477
4.37	3.16728
40.15	40.4942
14.37	13.1425
8.89	5.46265
34.82	36.8651
5.22	5.1244
43.84	47.1625
55.27	53.7256
10.53	9.63102
42.19	34.0464
18.46	19.6691
2.32	1.6838
9.65	9.34716
6.38	6.05586
1.14	1.05211
5.43	3.89864
5.04	3.30307
11	12.4484
13.79	14.1797
11.16	8.99744
46.17	50.8315
29.82	28.9928
4.91	3.83551
11.03	11.184
9.81	10.5101
3.3	2.12266
13.66	11.2341
3.05	1.80217
3.3	2.90064
9.67	9.74107
11.83	11.9776
1.14	0.03209
5.43	6.30346
1.34	1.31479
49.9	49.9
18.46	18.0237
34.82	34.8938
1.01	0.97602
8.89	7.3836
29.42	25.3636
16.47	15.9434
5.91	5.09863
39.27	32.4565
10.34	10.37
1.34	2.22473
43.24	42.8048
0.86	1.27325
0.95	0.34601
4.74	4.21979
4.51	4.36255
47.09	47.5251
13.08	8.57258
11.72	13.9136
2.05	1.34698
5.22	5.00141
13.79	13.3672
2.04	2.03995
42.19	34.9333
3.05	3.4947
13.1	13.4151
11.72	12.2778
30.36	33.2265
0.92	0.35782
4.96	4.29424
15.08	14.557
2.77	2.00845
4.37	3.81485
2.97	1.58801
19.04	17.3238
38.61	37.8813
10.34	10.2751
8.39	8.02273
47.09	46.2135
3.6	2.00424
55.87	54.5866
4.37	2.53046
15.99	15.041
49.9	49.4831
1.19	2.09038
3.3	3.40672
34.82	32.5497
8.89	6.92292
1.41	2.17604
35.68	33.2622
55.87	52.819
53.45	52.8974
2.05	1.52148
4.91	2.72951
31.68	26.8508
5.45	5.8598
13.43	10.3909
4.51	3.25936
43.37	41.9539
13.43	9.75194
14.37	13.0711
19.04	17.6553
13.63	14.1276
44.39	40.5537
7.12	8.0748
18.46	16.6498
4.37	4.2379
32.99	30.7444
36.2	36.7185
17.75	15.971
33.23	37.4202
1.34	1.28468
2.24	0.60801
1.14	0.01067
5.91	6.14206
2.59	1.55275
31.68	26.4463
14.75	14.7848
11.83	12.0854
7.03	7.24593
1.98	1.59272
7.03	7.32568
0.86	0.74721
14.13	12.506
11.02	10.9032
40.15	39.8582
14.01	14.5758
5.43	3.87453
2.04	1.2954
12.7	7.8915
3.59	2.81402
2.24	2.59222
15.08	14.851
12.41	13.1723
17.75	16.5731
4.96	6.75611
43.24	39.1992
43.24	41.7584
4.51	3.9532
46.17	47.5495
18.18	16.6888
43.84	44.3749
26.47	26.1325
5.98	4.56909
44.39	40.2086
45.85	47.5454
14.72	15.2476
13.1	12.6123
43.85	46.4649
6.14	5.49948
12.41	11.8536
9.83	9.70485
19.04	16.9309
17.84	17.1808
5.91	5.77202
43.23	44.7132
33.23	33.7595
18.18	17.0238
6.61	6.76616
18.61	17.841
11.89	11.8658
13.79	9.39161
41.52	37.785
0.89	0.28844
3.3	2.69371
52.8	51.4208
5.43	3.35328
53.63	52.3996
14.37	13.1751
36.39	19.4467
7.03	7.46401
17.84	16.6479
5.43	5.17934
13.79	12.0548
0.56	0.43824
5.45	4.90322
13.41	14.2406
43.84	44.2604
0.56	0.01617
3.83	3.63177
5.97	6.71692
8.08	7.64894
6.51	5.42588
53.63	51.4765
26.47	27.899
29.42	22.1702
7.03	8.65505
15.08	14.2605
2.67	2.39981
0.56	1.80959
18.18	17.3743
15.37	14.948
38.61	36.187
29.27	28.9247
13.41	14.6673
15.99	15.9572
8.39	8.47308
32.76	32.2093
0.7	0.29611
45.24	47.9484
16.9	15.707
42.19	42.4815
43.24	42.4954
14.48	14.8334
11.03	11.0806
18.46	18.0256
43.24	43.7413
16.61	15.94
41.52	38.3876
31.13	28.6701
3.59	2.58543
10.53	10.7618
4.51	2.67042
16.61	15.9877
6.14	4.69401
0.95	0.7749
8.89	9.4828
7.12	7.28752
43.24	42.0871
2.77	1.10779
45.78	46.0022
5.22	4.98864
14.37	13.5666
10.34	7.83569
7.27	3.38874
47.09	47.2127
4.95	6.66738
7.12	8.04888
1.14	0.34804
5.43	5.59653
52.89	50.2904
15.67	15.6091
1.4	2.12197
5.04	2.59871
1.34	0.5586
32.99	32.0167
26.31	25.0495
4.06	3.36055
17.31	19.1626
55.87	50.8284
5.43	4.65456
17.23	15.8976
33.26	25.5617
18.46	16.9648
5.43	5.41322
2.77	1.52132
8.39	7.4324
45.24	46.9514
4.51	4.00923
29.15	27.295
18.18	17.9254
5.43	5.39019
5.97	4.77724
18.18	17.0165
15.08	15.0347
6.38	5.32977
4.96	4.35697
17.31	20.6724
16.47	15.5361
11.72	11.1618
0.86	0.19233
13.1	13.3425
10.95	8.12407
8.89	3.76723
0.95	0.47588
17.23	16.6532
13.79	14.1839
1.98	2.5579
6.61	5.06351
31.68	31.1794
15.99	15.6213
14.61	13.9607
0.89	0.01344
18.46	16.7376
17.31	20.7224
13.66	11.7129
4.91	4.02561
35.55	28.2519
16.47	15.3137
18.46	17.4735
31.68	27.9744
11.22	12.4614
17.84	16.8377
11.03	11.5054
42.19	41.0113
7.03	6.3923
14.84	14.1588
33.26	29.0081
36.39	33.9061
0.98	0.35049
15.69	7.16017
23.8	26.0399
45.24	46.7261
5.98	4.56476
11.89	7.01481
4.51	3.83985
15.67	15.7835
5.22	5.69532
16.61	16.2741
10.25	10.21
1.89	0.56535
13.79	13.6176
13.66	11.142
0.56	0.98221
2.67	2.67084
10.95	11.1631
10.61	9.56421
31.13	29.538
4.91	4.15271
2.48	1.32743
43.84	45.7376
15.37	15.593
6.61	6.07192
4.51	3.27851
5.98	5.0474
10.34	10.545
6.61	7.00152
3.59	3.44309
9.65	6.62543
3.84	2.72351
0.89	0.65603
5.22	4.85913
6.61	7.05846
2.97	1.07745
6.38	6.44393
13.1	13.2282
45.78	45.8375
23.8	26.5713
18.61	17.287
7.27	4.77086
49.9	47.9573
34.82	34.6716
40.15	39.5966
14.37	12.6861
44.56	44.9719
7.03	5.56639
18.61	17.3265
38.48	38.4456
47.26	43.3864
0.86	0.73953
43.22	39.6202
55.27	55.7362
5.97	5.73056
11	11.9568
29.82	29.4876
49.2	46.9171
17.75	16.2474
5.68	4.69157
13.43	9.7523
4.28	2.88307
0.89	2.24173
6.51	4.62608
59.97	53.7711
3.59	1.72817
7.02	6.49375
0.89	0.03029
4.95	3.77811
29.82	28.2143
9.1	7.16531
5.98	4.69504
18.61	17.4489
36.39	33.106
17.23	17.4821
11.03	12.3105
22.91	20.8359
16.25	13.0128
45.24	47.3395
43.84	47.1671
18.61	16.6734
14.84	14.2234
19.04	17.7249
10.25	7.28951
35.68	34.7696
19.72	19.0445
52.89	47.9997
53.63	51.818
14.37	12.907
16.9	15.8488
1.41	1.81908
2.22	1.61559
6.61	6.11914
15.08	14.8218
49.2	47.0732
17.33	16.2405
55.27	53.6612
15.67	15.1358
13.43	10.6872
34.82	34.6853
31.68	26.9477
15.37	15.1998
0.58	2.67419
39.27	32.9925
34.15	39.1315
14.75	14.6809
14.75	14.4983
8.39	8.31025
19.04	17.7923
0.89	0.21752
6.57	7.31058
40.15	39.6555
46.23	50.072
9.95	7.85037
3.84	3.54018
14.61	14.1939
15.37	14.7414
5.91	4.98339
2.24	0.1305
49.9	49.0718
29.15	27.6575
17.84	17.9486
14.84	13.8686
1.14	0.24528
0.95	0.79272
41.23	47.5669
55.27	49.7635
15.37	14.5416
1.41	0.94811
44.78	44.9632
4.06	3.2225
49.63	48.3719
14.13	12.4417
2.67	3.00085
10.34	9.8768
14.01	15.2144
31.13	24.3767
6.14	5.72098
[truncated: 71 more columns]

## Sheet: Fig 5
Fig. 5(a)								Fig. 5(b)			Fig. 5(c)				Fig. 5(d)
Frequency	C		B					C	1.09511		First order	0.79645			0	0.0062	0.00651	0.00445	0.00746	0.0073	0.00653	0.00518	0.00628	0.00599	0.00647	0.00639	0.00682	0.00658	0.00586	0.00596	0.00447	0.00629	0.00624	0.00642	0.00515	0.0083	0.00596.1	0.0066	0.0064	0.00551	0.00625	0.00707	0.00596.2	0.00679	0.00638	0.00643	0.00621	0.00626	0.00639.1
	First-Order Sensitivity Index	Total-Order Sensitivity Index	First-Order Sensitivity Index	Total-Order Sensitivity Index				B	0.07947		Second order	0.58363				0	0.00289	0.00263	0.00279	0.00321	0.00262	0.00348	0.00292	0.00452	0.00224	0.00265	0.00317	0.00295	0.0031	0.00286	0.00265	0.00299	0.00277	0.0033	0.00342	0.00241	0.00369	0.00307	0.00287	0.00283	0.00309	0.00272	0.00372	0.00329	0.00367	0.00316	0.00321	0.00333	0.00316
10	0.02863	0.02311	0.00116	0.00207				Age	0.19649								0	0.000474538	0.0017	0.000273268	0.000461629	0.000906653	0.000278181	0.00098905	0.000489265	0.00015883	0.000492098	0.000356688	0.000236033	3.05435e-05	0.000128209	0.000132267	0.000668525	0.000264047	5.34438e-05	0.000776904	0.000637907	5.13816e-06	0.000169013	0.000821091	0.000454555	0.000302494	0.000207546	0.000144786	0.000251073	0.000346654	0.000163367	0.000211434	0.000281293
15	0.0208	0.01044	0.000464749	0.00147				T	0.2055									0	0.000436809	0.000169326	5.28756e-05	0.000116166	0.000340298	0.00166	0.000872896	0.000183243	0.000378878	0.000916434	0.0012	0.000196682	0.00135	6.10032e-05	0.000189086	0.000436725	0.000477504	0.00267	0.000276255	0.000436727	0.000630492	0.000303063	0.000186447	3.29106e-05	0.000319107	0.000586872	0.000360951	0.000380475	0.000396679	4.20136e-05	0.000485467
20	0.00841	0.01022	0.00133	0.00281															0	0.00228	0.003	0.00208	0.0019	0.00284	0.00234	0.00219	0.00362	0.00206	0.0025	0.00205	0.00253	0.00208	0.00227	0.00311	0.00249	0.00406	0.00229	0.0028	0.00171	0.00198	0.00202	0.00184	0.00235	0.00171	0.00167	0.00208	0.00201	0.002	0.00192
25	0.01067	0.0287	0.00453	0.00113																0	0.00103	0.00217	0.00137	0.00193	0.00114	0.00173	0.00154	0.00142	0.00174	0.00216	0.00179	0.00171	0.00189	0.00152	0.00113	0.00295	0.00178	0.00166	0.00147	0.00116	0.0014	0.0015	0.00195	0.00137	0.00158	0.00172	0.00148	0.00139	0.00152
30	0.00274	0.02188	3.65501e-05	0.00062808																	0	0.000393578	0.000287854	0.000181466	0.000576126	0.00065416	0.000214817	0.000120441	0.00011013	0.000225596	1.18376e-05	8.41357e-06	8.45702e-05	0.000242587	1.82012e-05	0.000234663	0.000157024	7.41053e-05	0.000160612	0.000647038	0.000212087	9.80375e-05	0.000399962	0.000186376	0.000247206	1.07011e-05	0.000247989	0.000389131	0.00024229
35	0.000111683	0.01174	0.000351663	0.00394																		0	0.00172	0.0004052	0.0012	0.00144	0.00201	0.00165	0.00227	0.00176	0.00131	0.00138	0.0018	0.00138	0.00143	0.00107	0.00135	0.00132	0.00129	0.00148	0.00128	0.00181	0.00157	0.00141	0.00135	0.0011	0.00157	0.00162	0.00156
40	0.00445	0.00557	0.0037	0.00599																			0	0.000475959	0.000269026	0.000434016	0.000276577	0.000466924	0.000643011	0.000354351	0.000458	0.000382521	0.000525871	0.000456986	0.000237275	0.000950095	6.60091e-05	0.000421648	9.30206e-05	0.000212837	0.000240335	0.000394843	0.000597739	0.000354456	0.000588433	0.000384735	0.000418051	0.000580948	0.000439283
45	0.00248	0.01358	0.01336	0.00808																				0	0.00123	0.000434416	0.00171	0.00221	0.000756001	0.00171	0.00468	0.00163	0.000163757	0.00147	0.000107803	8.29056e-05	0.00223	0.00131	0.000894181	0.00115	0.00173	0.00196	0.00169	0.000643709	0.00151	0.000479829	0.00141	0.00099297	0.00107
50	0.00444	0.00317	0.000539844	2.32512e-05																					0	0.00296	0.00249	0.00242	0.0019	0.00225	0.00253	0.00368	0.00231	0.00266	0.00433	0.00445	0.00263	0.00306	0.00315	0.00369	0.00286	0.00269	0.00329	0.00305	0.00308	0.0026	0.00287	0.00334	0.00296
55	0.08354	0.03339	0	0.000121864																						0	0.0011	0.000783565	0.00127	0.000535801	0.00105	0.000878288	0.000697147	0.000752595	0.000890985	0.00121	0.000655441	0.000647537	0.00108	0.0012	0.000981415	0.000966703	0.000646206	0.00106	0.000927387	0.000997861	0.000957649	0.000910895	0.000954518
60	0.01596	0.02058	0.00649	0.00825																							0	0.00317	0.00269	0.00319	0.00209	0.00311	0.00286	0.0036	0.00308	0.00253	0.00348	0.0033	0.00329	0.00315	0.00318	0.00305	0.00323	0.00339	0.0037	0.00344	0.00322	0.00327	0.00322
65	0.00123	0.00638	7.24861e-05	0.000307325																								0	0.00367	0.00337	0.00234	0.00351	0.00249	0.00322	0.00353	0.0026	0.00309	0.00308	0.0035	0.00411	0.00316	0.00304	0.00346	0.00354	0.00349	0.00311	0.00343	0.00325	0.00334
70	0.01563	0.00719	0.000445634	0																									0	0.00197	0.00243	0.00194	0.00188	0.00143	0.00185	0.000958629	0.00194	0.00161	0.00168	0.0026	0.00187	0.00179	0.00133	0.00225	0.00238	0.00124	0.00204	0.0017	0.00171
75	0.00328	0.01104	0	0.000608135																										0	0.00349	0.00363	0.00424	0.00352	0.00346	0.00273	0.00331	0.00359	0.00391	0.00391	0.00381	0.00412	0.0043	0.00381	0.00437	0.00391	0.00396	0.00351	0.00403
80	0.02404	0.0117	0.000525835	0																											0	0.00366	0.00272	0.00422	0.00419	0.00566	0.00287	0.00319	0.00387	0.00364	0.00423	0.00305	0.00412	0.00363	0.00383	0.00493	0.00375	0.00415	0.00368
85	0.00389	0.01278	0.00205	0.00157																												0	0.0013	0.000830417	0.00115	0.00101	0.00109	0.00103	0.000914994	0.000820586	0.000744308	0.00102	0.000611893	0.000989613	0.000541132	0.00105	0.000969626	0.000946877	0.00101
90	0.04492	0.03486	0	0.000360682																													0	0.00122	0.00117	0.00106	0.000745865	0.0018	0.00135	0.00197	0.00139	0.00129	0.00154	0.00199	0.000931589	0.0011	0.00153	0.00105	0.00136
95	0.00134	0.0047	0	7.8361e-05																														0	0.00167	0.00242	0.00085424	0.0015	0.00119	0.00106	0.000878993	0.00116	0.00162	0.0015	0.00106	0.00165	0.0013	0.00117	0.00131
100	0.01593	0.01032	1.29115e-05	4.86219e-05																															0	0.00243	0.00546	0.00581	0.00556	0.00563	0.0056	0.00574	0.00522	0.00554	0.00545	0.00623	0.00574	0.00608	0.0058
105	0.0072	0.00844	0	6.56844e-05																																0	0.00362	0.00424	0.00458	0.00501	0.0036	0.00316	0.00382	0.00464	0.00293	0.00337	0.00421	0.00408	0.00366
110	0.0209	0.00847	1.37458e-05	7.18545e-05																																	0	0.00241	0.00221	0.00253	0.00238	0.00236	0.00224	0.00237	0.0017	0.00268	0.00232	0.00265	0.00217
115	0.06255	0.0433	0.00011557	0																																		0	0.00235	0.00231	0.00238	0.00258	0.00244	0.00245	0.00234	0.0022	0.00236	0.0023	0.00257
120	0.01829	0.01201	0	0.000215512																																			0	0.00387	0.00361	0.00376	0.00396	0.00373	0.0038	0.00394	0.00379	0.00387	0.00377
125	0.00599	0.00329	0.000126247	0																																				0	0.00226	0.0023	0.00208	0.00267	0.00229	0.00263	0.00233	0.00213	0.00252
130	0.0069	0.000932818	0.000208113	5.20906e-05																																					0	2.02398e-05	6.49222e-05	5.04229e-05	4.47855e-05	0.000164523	5.53985e-05	5.67268e-05	9.03394e-05
135	0.01078	0.00706	0	0.000106594																																						0	0.000161524	0.000112751	8.4908e-05	0.000214762	0.00018014	0.000184363	0.000229935
140	0	0.00236	0.000148351	0																																							0	0.00112	0.00102	0.000657828	0.000894856	0.000830846	0.000863418
145	0.00245	0.00342	0.000201661	0																																								0	0.0023	0.00223	0.00221	0.00223	0.00224
150	0.00587	0.00649	9.61229e-05	0.000211473																																									0	0.000757953	0.000212767	0.000125525	0.000301131
155	0.00403	0.00573	0	0.000429091																																										0	0.0015	0.00149	0.00141
160	0.00626	0.00937	0	0.000486319																																											0	0.000151169	0.000229077
165	0.00602	0.00475	0.000390785	8.56531e-05																																												0	0.00125
170	0.000103762	0.000672082	0.000306609	0.000188131																																													0
175	0.000184908	0.00408	0.000288177	9.14492e-05
180	0	0.00129	0.000112143	0
185	0	0.00132	0.000992197	0.000116931
190	0.000502739	0.00173	0	0.000254357
195	0.00212	0.00171	0	6.08966e-05
200	0.00151	0.00305	4.10396e-05	0
205	0.00288	0.00138	1.40692e-05	1.74869e-05
210	0.00539	0.00184	0.000116145	0
215	0	0.00181	0	7.4174e-05
220	0	0.00337	0.000101507	0
225	0	0.00142	3.76871e-05	0.000126884
230	0.00183	0.00141	3.29726e-06	4.74362e-05
235	0.000128083	0.00129	8.71472e-05	0
240	0.000515466	0.000592244	3.93648e-05	9.24941e-06
245	0.000680946	-2.9039e-05	2.45273e-05	2.37506e-05
250	0.00105	0.000639033	0.000105577	0
255	0.000752489	0.00296	0	3.02582e-05
260	0.00462	0.0017	0	8.25723e-06
265	0.00605	0.01138	3.18245e-05	9.23018e-05
270	0.00335	0.00452	0.000136578	0.000114395
275	0.00461	0.00287	5.698e-05	0
280	0.00262	0.00915	9.14418e-05	0
285	0.00272	0.00407	0	8.3056e-05
290	0.00191	0.00365	1.835e-05	0
295	0.00214	0.00387	1.21715e-05	1.27815e-05
300	0.000197674	0.000443209	0	1.03347e-05
305	0.0045	0.00109	3.70545e-05	3.54838e-06
310	0.000766928	0.0026	0.000311307	0
315	0.00714	0.00438	1.10728e-05	0
320	0.00143	0.00253	0	2.69647e-05
325	0.00206	0.00168	5.31215e-05	0
330	0	0.00137	0.000177019	0
335	0.00175	0.000483784	4.76027e-05	0
340	0.00060626	0.000798899	5.26336e-05	0
345	0	0.000460711	2.64661e-05	0
350	0	0.00119	0	3.9342e-06
355	0.000170307	0.00035349	0	1.92405e-05
360	0.000108669	0.000240618	2.62768e-05	0
365	0.000729125	4.9841e-05	3.96225e-05	0
370	0.000179806	0.000640837	0	3.26676e-06
375	0	0.00161	0	6.00885e-06
380	0.00228	0.000832198	9.73871e-06	4.95966e-05
385	0.00162	0.000742873	0	3.67806e-05
390	0.000749039	0.00141	0.000120184	0
395	0.000796767	0.00174	4.71564e-05	0
400	0.00215	0.00205	2.8703e-05	3.74012e-05
405	0.00119	0.000694527	1.20111e-05	1.61072e-05
410	0.00116	0.000722417	0	1.72621e-05
415	0.00172	0.000820919	0	2.33527e-05
420	0.00178	0.000797119	0	3.82877e-06
425	0.00423	0.00333	0	4.14725e-06
430	0.00516	0.00336	1.87185e-06	3.06988e-06
435	0.000422311	0.00106	0	5.75881e-06
440	0.000509476	0.00109	3.40496e-05	0
445	0.00418	0.00194	3.86795e-05	0
450	0.00208	0.00216	6.39991e-06	7.93532e-07
455	0.00362	0.00248	0	1.03698e-05
460	0.00201	0.00222	1.3228e-06	4.85935e-06
465	0.00212	0.00126	7.83225e-05	0
470	0.00341	0.003	0	1.42043e-05
475	0.000459619	0.00145	0	2.12228e-05
480	0.00337	0.0017	0	6.14483e-05
485	0.00391	0.000743525	6.89704e-06	0
490	0.00262	0.00122	0	9.38064e-06
495	0.00015257	0.00137	4.81155e-05	0
500	0.000486585	0.000996055	0	1.43576e-05
[truncated: 168 more columns]

## Sheet: Fig 6
Fig6. (b) Temperature							Fig 6 (d)						Fig 6 (e)						Fig 6 (f)					Fig 6 (g)
	I74_06-12-19	I74_08-03-19	I465_07_20_19	I465_09_07_19			Curing age	Strength	Standard deviation				Curing age	Strength	Standard deviation				Curing age	Strength	Standard deviation			Curing age	Strength	Standard deviation
5h	38.37	32.7	56.13	51.73			5h	2.5675	0.60945	0.60945			5h	2.25146	0.0567				5h	4.43993	0.03109			5h	4.10449	0.07479
6h	39.33	34.25	56.43	54.93			6h	4.3241	0.15353	0.15353			6h	3.87751	0.09931				6h	4.90408	0.03675			6h	4.91948	0.07621
7h	36.3	37.35	48.9	53.35			7h	5.54351	0.24602	0.24602			7h	5.43158	0.1183				7h	5.0392	0.04889			7h	5.35497	0.08108
8h	35.6	38.9	48.7	53.1			8h	6.65788	0.18845	0.18845			8h	6.2169	0.05869				8h	5.62943	0.06295			8h	5.85698	0.10374
1day	24.43	36.55	43	43.07			1day	13.5026	0.35527	0.35527			1day	12.5352	0.2414				1day	12.9572	0.16932			1day	13.442	0.32775
3days	23.73	26.55					3days	24.5978	1.2553	1.2553			3days	19.6047	1.73235

## Sheet: SI Fig S2
Slab 1&2													Slab 3&4													Slab 5, 6, &7
Age	Temperature			Humidity			Wind speed	Wind speed		Precipitation			Age	Temperature			Humidity			Wind speed	Wind speed		Precipitation			Age	Temperature			Humidity			Wind speed	Wind speed		Precipitation
d	\f:m(°)C			%			km/h	km/h		mm			d	\f:m(°)C			%			km/h	km/h		mm			d	\f:m(°)C			%			km/h	km/h		mm
	Max. temp.	Average temp.	Min. temp.	Max. hum.	Average hum.	Min. hum.	Max.	Average wind speed	Min.	Precipitation				Max. temp.	Average temp.	Min. temp.	Max. hum.	Average hum.	Min. hum.	Max.	Average wind speed	Min.	Precipitation				Max. temp.	Average temp.	Min. temp.	Max. hum.	Average hum.	Min. hum.	Max.	Average wind speed	Min.	Precipitation
1	26.6667	16.6667	5.55556	93	51.8	20	28.9682	11.4263	0	0			1	13.3333	11.2778	7.22222	100	86.6	69	22.5308	11.5873	0	0			1	23.3333	15.2778	8.33333	90	63.9	40	16.0934	6.43738	0	0
2	18.3333	11.1667	5	86	61.9	42	25.7495	14.9669	0	1.27			2	16.1111	13.8889	10.5556	97	87.4	67	19.3121	10.7826	0	42.672			2	23.3333	15.0556	6.66667	90	63.1	40	19.3121	5.79364	0	0
3	15.5556	7.27778	-1.11111	88	52	20	22.5308	7.72485	0	0			3	27.7778	17.9444	12.7778	100	85.1	52	20.9215	8.85139	0	3.048			3	26.1111	23.3889	20.5556	73	60	50	27.3589	15.2888	8.04672	0
4	17.2222	10.2778	0.55556	85	47.4	22	27.3589	10.9435	0	0			4	23.8889	15.6111	7.77778	93	83.9	71	33.7962	17.5419	4.82803	0			4	25.5556	21	13.8889	87	71.6	56	37.0149	18.0247	0	0
5	20	12.6111	8.33333	93	63.1	32	24.1402	13.3576	4.82803	0			5	11.1111	8	6.11111	76	66.4	50	19.3121	10.4607	0	3.048			5	13.3333	5.66667	0	92	81.1	71	25.7495	13.8404	0	3.81
6	11.1111	8.5	7.22222	93	87	74	20.9215	13.6794	4.82803	3.302			6	10.5556	8.38889	6.66667	86	69.5	59	25.7495	13.5185	0	0			6	12.2222	1.05556	-2.77778	100	84.6	41	16.0934	2.57495	0	0
7	13.3333	11.2778	7.22222	100	86.6	69	22.5308	11.5873	0	0			7	10	7.27778	6.11111	93	83.5	66	20.9215	11.7482	0	0			7	6.11111	3.66667	-2.22222	92	75.6	58	25.7495	9.97793	0	0
8	16.1111	13.8889	10.5556	97	87.4	67	19.3121	10.7826	0	42.672			8	7.77778	6.83333	6.11111	93	87.9	82	12.8748	6.75924	0	0.508			8	11.1111	4.22222	-3.88889	92	82.5	63	22.5308	11.1045	0	0
9	27.7778	17.9444	12.7778	100	85.1	52	20.9215	8.85139	0	3.048			9	10.5556	7.55556	5.55556	93	83.9	66	8.04672	5.31084	0	2.032			9	15	10.1111	5	93	74.2	58	48.2803	23.6574	0	22.098
10	23.8889	15.6111	7.77778	93	83.9	71	33.7962	17.5419	4.82803	0			10	13.3333	9.27778	6.66667	90	73.2	49	33.7962	18.0247	8.04672	6.604			10	12.7778	6.94444	0	85	58.2	35	25.7495	16.2544	9.65606	0.762
11	11.1111	8	6.11111	76	66.4	50	19.3121	10.4607	0	3.048			11	9.44444	4.77778	1.11111	77	61.6	41	27.3589	12.7138	0	0			11	6.11111	3.05556	0.55556	78	62.5	41	27.3589	15.6106	0	0
12	10.5556	8.38889	6.66667	86	69.5	59	25.7495	13.5185	0	0			12	16.1111	7.55556	-0.55556	96	66.3	42	19.3121	9.49513	0	0			12	11.1111	5.83333	0	82	52.5	28	22.5308	10.6217	0	0
13	10	7.27778	6.11111	93	83.5	66	20.9215	11.7482	0	0			13	12.7778	5.66667	-1.11111	69	55.3	40	45.0616	24.3011	8.04672	0			13	20	14.6667	8.88889	38	31.3	24	35.4056	21.2433	11.2654	0
14	7.77778	6.83333	6.11111	93	87.9	82	12.8748	6.75924	0	0.508			14	10	2.88889	-3.88889	85	54.9	27	24.1402	11.5873	0	0			14	20	15.7222	12.7778	64	48	33	27.3589	15.2888	0	0
15	10.5556	7.55556	5.55556	93	83.9	66	8.04672	5.31084	0	2.032			15	20	10.9444	2.77778	67	49.2	30	19.3121	10.7826	0	0			15	12.2222	9	7.22222	71	61	47	19.3121	13.6794	8.04672	0
16	13.3333	9.27778	6.66667	90	73.2	49	33.7962	18.0247	8.04672	6.604			16	23.8889	16.0556	10	71	51.8	30	24.1402	11.7482	4.82803	0			16	6.11111	4.16667	2.22222	100	90	82	25.7495	17.8637	0	18.034
17	9.44444	4.77778	1.11111	77	61.6	41	27.3589	12.7138	0	0			17	21.1111	15.8333	11.1111	77	56.4	41	20.9215	9.97793	0	0			17	8.33333	4.44444	-1.11111	96	81.9	56	16.0934	6.75924	0	2.286
18	16.1111	7.55556	-0.55556	96	66.3	42	19.3121	9.49513	0	0			18	23.3333	15.2778	8.33333	90	63.9	40	16.0934	6.43738	0	0			18	9.44444	6.94444	4.44444	89	75.8	64	20.9215	10.6217	0	1.016
19	12.7778	5.66667	-1.11111	69	55.3	40	45.0616	24.3011	8.04672	0			19	23.3333	15.0556	6.66667	90	63.1	40	19.3121	5.79364	0	0			19	14.4444	11.1111	8.33333	97	90.4	77	27.3589	12.231	0	3.556
20	10	2.88889	-3.88889	85	54.9	27	24.1402	11.5873	0	0			20	26.1111	23.3889	20.5556	73	60	50	27.3589	15.2888	8.04672	0			20	10	8.44444	7.77778	93	85.3	74	24.1402	14.0013	4.82803	14.478
21	20	10.9444	2.77778	67	49.2	30	19.3121	10.7826	0	0			21	25.5556	21	13.8889	87	71.6	56	37.0149	18.0247	0	0			21	10	6.44444	1.11111	92	82.1	74	19.3121	8.85139	0	0
22	23.8889	16.0556	10	71	51.8	30	24.1402	11.7482	4.82803	0			22	13.3333	5.66667	0	92	81.1	71	25.7495	13.8404	0	3.81			22	9.44444	1.72222	-2.77778	100	79.7	46	14.4841	5.95457	0	0
23	21.1111	15.8333	11.1111	77	56.4	41	20.9215	9.97793	0	0			23	12.2222	1.05556	-2.77778	100	84.6	41	16.0934	2.57495	0	0			23	10	4.77778	-0.55556	85	70	50	27.3589	6.11551	0	0
24	23.3333	15.2778	8.33333	90	63.9	40	16.0934	6.43738	0	0			24	6.11111	3.66667	-2.22222	92	75.6	58	25.7495	9.97793	0	0			24	5.55556	2.22222	-1.11111	93	77.7	66	35.4056	23.9792	12.8748	1.778
25	23.3333	15.0556	6.66667	90	63.1	40	19.3121	5.79364	0	0			25	11.1111	4.22222	-3.88889	92	82.5	63	22.5308	11.1045	0	0			25	1.11111	-1.11111	-4.44444	88	68.5	59	24.1402	16.5762	4.82803	0
26	26.1111	23.3889	20.5556	73	60	50	27.3589	15.2888	8.04672	0			26	15	10.1111	5	93	74.2	58	48.2803	23.6574	0	22.098			26	7.22222	-1.22222	-7.22222	92	74	44	14.4841	4.82803	0	0
27	25.5556	21	13.8889	87	71.6	56	37.0149	18.0247	0	0			27	12.7778	6.94444	0	85	58.2	35	25.7495	16.2544	9.65606	0.762			27	8.88889	1.27778	-6.11111	92	72.9	46	19.3121	7.40298	0	0
28	13.3333	5.66667	0	92	81.1	71	25.7495	13.8404	0	3.81			28	6.11111	3.05556	0.55556	78	62.5	41	27.3589	15.6106	0	0			28	10	3.94444	-0.55556	92	73.6	50	25.7495	9.817	0	0

## Sheet: SI Fig S3
Age	CIP Molds	Ambient Temperature	4x8 Cylinder		Age	CIP Molds	Ambient Temperature	4x8 Cylinder		Age	CIP Molds	Ambient Temperature	4x8 Cylinder		Age	CIP Molds	Ambient Temperature	4x8 Cylinder		Age	CIP Molds	Ambient Temperature	4x8 Cylinder		Age	CIP Molds	Ambient Temperature	4x8 Cylinder		Age	CIP Molds	Ambient Temperature	4x8 Cylinder
Slab 1	Slab 1	Slab 1	Slab 1		Slab 2	Slab 2	Slab 2	Slab 2		Slab 3	Slab 3	Slab 3	Slab 3		Slab 4	Slab 4	Slab 4	Slab 4		Slab 5	Slab 5	Slab 5	Slab 5		Slab 6	Slab 6	Slab 6	Slab 6		Slab 7	Slab 7	Slab 7	Slab 7
6	33.65	23.6667	37.5		6	33.1375	23.6667	38.7		6	23.2429	13.1	18.9		6	20.8	13.1	16.9		6	33.6286	22.8	46.8		6	30.0143	22.9	40.8		6	33.0286	22.8	40.2
8	43.4875	26.6667	39.5		8	38.4375	26.6667	37.5		8	24.1714	12.3	13.7		8	20.1	12.3	13.2		8	36.0429	22.7	40		8	27.7	19.3	40.7		8	34.1571	22.7	21.8
10	37.75	20.3	21.8		10	36.475	20.3	28.4		10	24.6429	10.5	12.6		10	20.8	10.5	13.4		10	32.1571	15.4	28.1		10	27.3857	13.4	24		10	32	15.4	13.6
12	33.7625	18.4	19.4		12	33.3375	18.4	21.6		12	24.3857	11.5	13		12	21.1	11.5	14.2		12	27.8	10.5	16.7		12	27.4714	8.5	13.7		12	28.3571	8.6	9.9
24	22.7375	8.5	10.8		24	19.35	8.5	11.7		24	18.2	10	12.3		24	16.7	10	11.6		24	12.5429	7.4	2.3		24	13.9857	10.1	2.3		24	17.7571	12.5	22.9
72	10.3625	4	6.7		72	9.9	2	4.4		72	20.3571	21.9	22.9		72	20.3571	21.9	22.9		72	15.3714	15	13.5		72	16.5429	16	16.8		72	20.8429	16.5	25
168	18	11	13.1		168	17.8625	11	13.2		168	11.4571	10	10.4		168	11.4571	10	10.4		336	17.8571	15	27.2		336	15.5429	15	25.4		336	17.5714	15	25.9
672	11.625	4	6.5		672	7.1	4	5		672	6.12857	9.4	10.1							672	3.07143	5	0.1		672	0.87143	5	0.8		672	1.54286	5	2.1
2160	7.15	7	5.8		2160	7.175	7	7.2		2160	3.02857	1	1							2160	18.2786	17.2	19.6		2160	12.46	17.2	17.5		2160	19.1667	17.2	18.2
4320	21.5286	17.2	25.9		4320	20.6476	17.2	31.2		4320	21.9275	17.2	22.5							4320	18.6667	20	16		4320	17.9857	20	15.4		4320	17.8571	20	14.7
8760	19.8325	19.6333	19.2		8760	19.9667	19.6333	17.3333		8760	21.05	19.6333	20.2							8760	20.6286	19.6333	23.5		8760	22.4286	19.6333	22.9333		8760	20.3571	19.6333	20.9667

## Sheet: SI Fig S4
Fig4 (a)						Fig4 (b)
Age	4x8 Cylinder	CIP Molds (ext)	CIP Molds (int)			Age	CIP Molds	4x8 Cylinder		Age	CIP Molds	4x8 Cylinder		Age	CIP Molds	4x8 Cylinder		Age	CIP Molds	4x8 Cylinder		Age	CIP Molds	4x8 Cylinder		Age	CIP Molds	4x8 Cylinder		Age	CIP Molds	4x8 Cylinder
672	24.8211	24.4534	25.0509			Slab 1	Slab 1	Slab 1		Slab 2	Slab 2	Slab 2		Slab 3	Slab 3	Slab 3		Slab 4	Slab 4	Slab 4		Slab 5	Slab 5	Slab 5		Slab 6	Slab 6	Slab 6		Slab 7	Slab 7	Slab 7
1008	24.4763	20.8451	25.3037			6	2.592	1.4		6	2.136	2.48333		6	0.91886	0.58		6	0.864	0.56333		6	2.96914	3.13333		6	3.05417	3.26667		6	0.55954	0.58333
2184	27.3262	22.7986	23.9018			8	8.892	6.56667		8	7.026	5.45		8	2.24229	1.01		8	1.408	0.83667		8	7.12046	4.95		8	8.88823	7.26667		8	1.34263	1.38333
8760	28.4753	30.4058	29.9577			10	13.08	10.95		10	12.696	10.25		10	4.05943	1.34333		10	2.672	1.54667		10	9.65349	9.1		10	13.4263	8.9		10	2.76617	2.4
672	21.2128	20.5463	20.2935			12	16.482	14.45		12	14.964	11.15		12	7.19314	2.12		12	4.512	1.72333		12	11.0331	9.38333		12	13.8981	11		12	3.83589	2.23333
1008	22.4998	20.6383	21.1439			24	24.822	19.7167		24	22.914	16.65		24	15.6891	11.8933		24	13.792	9.81		24	18.4635	11.8333		24	19.0395	14.6167		24	6.60617	4.96333
2184	22.9135	21.5346	21.8104			72	29.274	29.15		72	29.8196	23.8		72	31.1301	33.2633		72	26.208	27.3233		72	29.4185	23.7333		72	26.4672	26.3067		72	10.5285	9.83
8760	23.4651	24.304	25.4876			168	35.676	32.76		168	30.3636	32.9867		168	36.3909	39.2667		168	31.68	33.97		336	35.5474	30.27		336	39.9909	33.5467		336	14.7223	13.6333
672	48.2632	31.1642	31.9916			672	44.3868	43.2167		672	40.152	38.4833		672	43.2411	47.2567						672	34.8233	33.2333		672	41.52	38.6067		672	15.6699	13.8967
1008	52.2162	33.1407	30.8885			2160	47.094	44.5637		2160	43.23	41.736		2160	47.8766	43.3667						2160	42.192	34.15		2160	43.84	36.2		2160	17.312	14.8833
2184	50.6764	31.532	30.8195			4320	52.8892	42.225		4320	44.775	43.85		4320	49.2015	49.6333						4320	45.776	38.775		4320	45.2434	41.2333		4320	19.3646	18.35
8760	57.9388	45.3215	44.8388			8760	55.272	46.175		8760	53.4514	52.8		8760	55.8667	59.9669						8760	49.9	45.8463		8760	53.6333	46.2333		8760	18.4167	18.25
672	48.2632	48.7803	51.2969
1008	52.2162	40.7824	45.9879
2184	50.6764	47.16	45.6087
8760	57.9388	59.3178	52.0898
672	40.2883	45.7581	45.6202
1008	46.6544	50.1937	49.2515
2184	52.7448	49.1136	51.9404

## Sheet: SI Fig S19
Benchmark	0.94	1.91
NN Only	0.9	2.84
XGBoost	0.84	3.6
KNN	0.65	4.72
SVM	0.39	7.42

## Sheet: SI Fig S20
1.4	1.20783	Train		2.14	0.11638	Train		0.58	0.08872	Train		0.56	0.62525	Train		0.89	0.99932	Train		3.05	0.64859	Train		0.56	0.29557	Train
1.4	2.12197	Train		2.14	1.95083	Train		0.58	0.66615	Train		0.56	0.41773	Train		0.89	0.65603	Train		3.05	1.3902	Train		0.56	0.80959	Train
1.4	2.09724	Train		2.14	1.13671	Train		0.58	0.81727	Test		0.56	0.34627	Train		0.89	0.35311	Train		3.05	1.80217	Train		0.56	0.69162	Train
2.59	1.07125	Train		2.14	1.87378	Train		0.92	0.27838	Train		0.7	0.29611	Train		0.89	0.28844	Train		3.05	2.53991	Train		0.56	0.12652	Train
2.59	1.31375	Train		2.14	2.19003	Train		0.92	0.98188	Train		0.7	0.71439	Test		0.89	0.22535	Train		3.05	2.67257	Train		0.56	0.80675	Train
2.59	1.45989	Train		2.14	2.41601	Test		0.92	0.90031	Test		0.7	0.78379	Test		0.89	0.21752	Train		3.05	3.09444	Train		0.56	0.43824	Train
2.59	1.55275	Train		2.14	2.17525	Test		0.92	0.98383	Test		0.84	1.09102	Train		0.89	0.10072	Train		3.05	3.4947	Train		0.56	0.19252	Train
2.59	2.40277	Train		2.14	1.94762	Test		0.92	1.26331	Train		0.84	1.45305	Train		0.89	0.03029	Train		3.05	2.84794	Test		0.56	0.01617	Train
2.59	2.73658	Test		2.14	1.53131	Train		0.92	0.00692	Train		0.84	0.65844	Test		0.89	0.01344	Train		3.05	3.59536	Test		0.56	0.98221	Train
2.59	2.49531	Test		2.14	1.7421	Train		0.92	0.35782	Train		0.86	0.38235	Train		0.89	2.24173	Train		3.05	1.99801	Test		0.56	0.46103	Test
2.59	0.33539	Train		2.14	2.20361	Train		0.92	0.40196	Train		0.86	0.73953	Train		0.89	0.87634	Test		3.05	0.7995	Test		0.56	0.47739	Test
2.59	1.07241	Train		2.14	1.85705	Test		0.92	0.90634	Test		0.86	0.19233	Train		0.89	0.58826	Test		3.05	1.89216	Test		0.56	0.44294	Test
2.59	2.01681	Train		2.48	1.32743	Train		0.92	0.94803	Test		0.86	0.74721	Train		2.22	0.26529	Train		3.27	1.32295	Train		0.58	0.67419	Train
2.59	2.87346	Test		2.48	3.13669	Train		0.92	0.92742	Test		0.86	0.96843	Train		2.22	1.37226	Train		3.27	2.82037	Test		0.58	0.56119	Train
6.57	5.64312	Train		2.48	2.3413	Test		1.01	1.05729	Test		0.86	1.14041	Train		2.22	1.61559	Train		3.27	3.43282	Test		0.58	0.52739	Test
6.57	7.31058	Train		5.45	5.75764	Train		1.01	1.00274	Test		0.86	1.27325	Train		2.97	0.34912	Train		5.27	2.12375	Train		0.95	0.79272	Train
6.57	7.33759	Train		5.45	7.56649	Train		1.01	0.97602	Train		0.86	1.92622	Train		2.97	1.71867	Train		5.27	5.28894	Test		0.95	0.47588	Train
8.89	4.72478	Train		5.45	7.6915	Train		1.34	2.22473	Train		0.86	2.35133	Test		2.97	1.07745	Train		5.27	5.61862	Test		0.95	0.16227	Train
8.89	5.02886	Train		7.03	2.88612	Train		1.34	2.71865	Train		0.86	0.49449	Test		2.97	1.58801	Train		5.97	1.7737	Train		0.95	0.05108	Train
8.89	5.39835	Train		7.03	5.56639	Train		1.34	3.70222	Train		0.86	-0.15897	Test		2.97	2.01771	Train		5.97	3.65079	Train		0.95	0.27477	Train
8.89	5.46265	Train		7.03	6.3923	Train		2.24	1.1305	Train		0.86	0.2066	Test		2.97	2.03955	Train		5.97	4.43743	Train		0.95	0.29928	Train
8.89	6.55916	Train		7.03	6.73713	Train		2.24	1.76808	Train		1.14	1.26666	Train		2.97	2.70727	Train		5.97	4.77724	Train		0.95	0.34601	Train
8.89	6.86555	Train		7.03	7.24593	Train		2.24	0.60801	Train		1.14	1.24528	Train		2.97	2.70814	Train		5.97	5.73056	Train		0.95	0.38517	Train
8.89	6.92292	Train		7.03	7.44865	Train		2.24	2.10028	Test		1.14	0.03209	Train		2.97	3.07448	Test		5.97	6.71692	Train		0.95	0.59732	Train
8.89	7.58744	Train		7.03	8.65505	Train		2.24	0.35391	Train		1.14	0.01067	Train		2.97	3.48323	Test		5.97	7.25646	Train		0.95	0.7749	Train
8.89	6.67005	Test		7.03	5.98909	Test		2.24	1.72305	Train		1.14	0.34804	Train		2.97	2.63761	Test		5.97	6.67816	Test		0.95	0.9285	Test
8.89	6.64896	Test		7.03	3.77197	Train		2.24	1.97434	Train		1.14	0.79375	Train		2.97	2.72728	Test		5.97	4.84737	Test		0.95	0.95486	Test
8.89	8.44801	Test		7.03	7.32568	Train		2.24	2.59222	Train		1.14	1.01792	Train		3.13	2.12516	Train		5.97	4.12802	Test		0.98	0.58607	Train
10.95	8.12407	Train		7.03	7.46401	Train		2.24	2.14497	Test		1.14	1.05211	Train		3.13	3.41334	Train		5.97	5.53736	Test		0.98	0.59049	Train
10.95	9.47787	Train		7.03	8.11362	Test		2.24	2.30587	Test		1.14	1.07286	Test		3.13	2.85519	Test		5.97	3.25154	Test		0.98	0.35049	Train
10.95	11.1631	Train		10.25	7.28951	Train		2.24	1.55525	Test		1.14	1.35499	Test		4.04	3.35072	Train		7.27	3.38874	Train		1.34	0.41141	Train
13.08	7.02664	Train		10.25	10.21	Train		4.06	2.56265	Train		1.14	1.17754	Test		4.04	5.03111	Train		7.27	4.30534	Train		1.34	0.5586	Train
13.08	8.39719	Train		10.25	10.3215	Test		4.06	3.2225	Train		1.14	1.12564	Test		4.04	5.51545	Train		7.27	4.77086	Train		1.34	0.66092	Train
13.08	8.57258	Train		12.7	8.09514	Train		4.06	3.27546	Train		1.19	1.33169	Train		4.95	3.77811	Train		8.08	5.15069	Train		1.34	0.77917	Train
13.08	8.91563	Train		12.7	9.28111	Train		4.06	3.36055	Train		1.19	2.0071	Train		4.95	6.66738	Train		8.08	7.64894	Train		1.34	0.80313	Train
13.08	9.28468	Train		12.7	10.1869	Train		4.06	4.75692	Train		1.19	2.09038	Train		4.95	7.12913	Train		8.08	7.84162	Test		1.34	0.90459	Train
13.08	9.35304	Train		12.7	10.4561	Train		4.06	3.82286	Test		1.41	0.20042	Train		5.04	2.59871	Train		8.89	3.76723	Train		1.34	1.00139	Train
13.08	9.59594	Train		12.7	12.5476	Train		4.06	4.7825	Test		1.41	0.38994	Train		5.04	3.25799	Train		8.89	6.18449	Train		1.34	1.28468	Train
13.08	9.98691	Train		12.7	12.256	Test		4.06	1.38026	Train		1.41	0.93539	Train		5.04	3.30307	Train		8.89	7.02781	Train		1.34	1.31479	Train
13.08	11.0262	Test		12.7	10.3903	Test		4.06	1.98873	Train		1.41	0.94811	Train		5.04	5.64963	Train		8.89	7.3836	Train		1.34	1.57696	Test
13.08	10.1154	Test		12.7	7.8915	Train		4.06	4.87664	Test		1.41	1.81908	Train		5.04	5.9581	Train		8.89	8.16871	Train		1.34	0.99286	Test
13.08	10.8201	Test		12.7	9.94267	Train		4.06	4.16744	Test		1.41	2.17604	Train		5.04	6.10784	Train		8.89	8.30126	Train		1.34	1.32295	Test
19.72	19.0445	Train		12.7	10.707	Train		11.89	7.01481	Train		1.41	1.54503	Test		5.04	6.37664	Train		8.89	8.72337	Train		1.38	0.88445	Train
19.72	20.4115	Train		12.7	11.3957	Test		11.89	11.8658	Train		1.41	1.42924	Test		5.04	6.79319	Train		8.89	9.4828	Train		1.38	0.04347	Test
19.72	21.0472	Train		16.65	19.0378	Train		11.89	7.3027	Test		1.41	1.33805	Test		5.04	7.35398	Train		8.89	7.83904	Test		1.38	1.38128	Test
24.82	19.3083	Train		16.65	20.3755	Train		15.69	6.07886	Train		1.41	1.48355	Test		5.04	3.57448	Test		8.89	6.43396	Test		1.82	2.97071	Train
24.82	20.8962	Train		16.65	20.8992	Train		15.69	7.16017	Train		1.41	0.80405	Test		5.04	5.49725	Test		8.89	6.65205	Test		1.82	1.67165	Test
24.82	21.5241	Train		22.91	19.6543	Train		15.69	15.2501	Train		1.41	1.79896	Test		5.04	5.5267	Test		8.89	7.42976	Test		1.82	1.97948	Test
24.82	16.6195	Test		22.91	20.8359	Train		15.69	7.68316	Test		1.55	2.45035	Train		7.02	6.49375	Train		8.9	11.016	Test		1.89	0.56237	Train
24.82	21.8313	Test		22.91	23.2545	Train		15.69	9.62591	Train		1.55	1.92827	Test		7.02	8.19568	Train		8.9	9.15439	Test		1.89	0.56535	Train
24.82	22.2068	Test		22.91	15.6171	Test		15.69	17.1195	Test		1.55	1.43502	Test		7.02	7.67779	Test		8.9	10.3217	Test		1.89	1.96482	Test
24.82	20.6402	Test		22.91	21.3784	Test		15.69	7.55216	Test		1.64	3.20501	Train		7.12	5.81354	Train		9.95	10.3583	Train		1.9	1.83225	Train
24.82	20.7054	Train		22.91	21.4082	Test		15.69	7.15347	Test		1.64	1.41699	Test		7.12	7.28752	Train		9.95	11.2293	Train		1.9	2.32237	Train
24.82	21.3398	Train		22.91	23.0615	Test		15.69	9.36247	Test		1.64	1.64999	Test		7.12	7.34864	Train		9.95	11.7428	Train		1.9	1.7921	Test
24.82	21.9952	Train		22.91	20.7013	Train		15.69	15.4724	Test		1.72	3.95009	Train		7.12	7.75062	Train		11	11.2848	Train		1.98	1.59272	Train
24.82	20.5646	Test		22.91	20.802	Train		31.13	28.6701	Train		1.72	1.74317	Test		7.12	7.80803	Train		11	11.9568	Train		1.98	2.20556	Train
29.15	25.8381	Train		22.91	20.8239	Train		31.13	29.6314	Train		1.72	2.69054	Test		7.12	8.04888	Train		11	12.4484	Train		1.98	2.5579	Train
29.15	27.295	Train		22.91	21.088	Test		31.13	29.8099	Train		1.81	3.17927	Train		7.12	8.0748	Train		11.16	8.12512	Train		2.05	0.7339	Train
29.15	27.6575	Train		22.91	20.8678	Test		31.13	29.4789	Test		1.81	4.58632	Train		7.12	7.16723	Test		11.16	8.42506	Train		2.05	1.77865	Train
29.27	27.6512	Train		23.8	25.9384	Train		31.13	21.3669	Train		1.81	1.73854	Test		7.12	7.65184	Test		11.16	8.84306	Train		2.05	0.82813	Train
29.27	27.8034	Train		23.8	26.0399	Train		31.13	24.3767	Train		1.81	4.10015	Train		7.12	5.81617	Test		11.16	8.99744	Train		2.05	1.34698	Train
29.27	27.9823	Train		23.8	26.5713	Train		31.13	27.371	Train		1.81	1.92573	Test		7.12	6.97146	Test		11.16	9.32987	Train		2.05	1.52148	Train
29.27	28.1121	Train		29.82	27.2947	Train		31.13	27.6721	Train		1.81	1.63347	Test		7.12	6.78377	Test		11.16	9.70833	Train		2.05	1.72356	Train
29.27	28.6977	Train		29.82	27.7359	Train		31.13	28.627	Train		2.04	1.08427	Train		8.39	7.4324	Train		11.16	10.6811	Train		2.05	2.02366	Train
29.27	28.9247	Train		29.82	28.9928	Train		31.13	29.538	Train		2.04	1.2954	Train		8.39	8.02273	Train		11.16	9.55364	Test		2.05	2.1619	Train
29.27	29.805	Train		29.82	29.396	Train		31.13	26.7127	Test		2.04	1.453	Train		8.39	8.31025	Train		11.16	8.58278	Test		2.05	1.72443	Test
29.27	27.2049	Train		29.82	29.4876	Train		33.26	25.5617	Train		2.04	1.64492	Train		8.39	8.47308	Train		11.16	9.81866	Test		2.05	1.66879	Test
29.27	28.1195	Train		29.82	28.0423	Test		33.26	29.0081	Train		2.04	1.76701	Train		8.39	8.62455	Train		11.16	9.13491	Test		2.05	2.73382	Test
29.27	28.7853	Test		29.82	29.3447	Test		33.26	26.1407	Test		2.04	2.03995	Train		8.39	8.66463	Train		11.16	6.41439	Test		2.05	2.72882	Test
29.27	29.4458	Test		29.82	27.7164	Test		36.39	19.4467	Train		2.04	2.21149	Train		8.39	8.67808	Train		12.05	12.5891	Train		2.07	1.68601	Train
32.76	32.2093	Train		29.82	26.4703	Train		36.39	29.6188	Train		2.04	2.35988	Train		8.39	9.53761	Train		12.05	11.9307	Test		2.07	1.97567	Train
32.76	32.5555	Train		29.82	27.3502	Train		36.39	31.5105	Train		2.04	2.89266	Train		8.39	8.94259	Test		12.05	12.8932	Test		2.07	2.43876	Train
32.76	32.9993	Train		29.82	28.1735	Train		36.39	31.6974	Train		2.04	1.44723	Test		8.39	8.35726	Test		12.81	13.4235	Train		2.15	2.94714	Train
35.68	33.2622	Train		29.82	28.2143	Train		36.39	33.106	Train		2.04	2.51567	Test		8.39	9.60976	Test		12.81	13.9544	Train		2.15	6.39078	Train
35.68	34.3434	Test		30.36	28.7904	Train		36.39	33.9061	Train		2.04	2.72798	Test		8.39	8.30014	Test		12.81	14.1249	Test		2.15	1.14858	Test
35.68	34.1182	Test		30.36	33.2265	Train		36.39	34.1989	Train		2.67	1.16874	Train		9.1	7.16531	Train		13.1	12.4633	Train		2.23	0.90661	Train
35.68	32.2096	Test		30.36	33.639	Train		36.39	34.3606	Train		2.67	1.60273	Train		9.1	8.23278	Train		13.1	13.2282	Train		2.23	1.58966	Train
35.68	33.2657	Test		30.36	34.606	Test		36.39	34.6662	Test		2.67	1.98296	Train		9.1	9.06582	Train		13.1	13.3425	Train		2.23	3.8084	Train
35.68	32.5876	Test		30.36	33.0682	Test		36.39	26.7989	Test		2.67	2.20197	Train		9.24	9.94873	Train		13.11	14.1553	Train		2.32	1.6838	Train
35.68	33.2249	Test		30.36	34.0647	Test		36.39	33.467	Test		2.67	2.30578	Train		9.24	8.94141	Test		13.11	14.3954	Train		2.32	2.57419	Test
35.68	32.5748	Train		30.36	33.1852	Test		39.27	32.4565	Train		2.67	2.39981	Train		9.24	9.65889	Test		13.11	13.5882	Test		2.32	2.89955	Test
35.68	34.2591	Train		30.36	32.2466	Train		39.27	32.9925	Train		2.67	2.67084	Train		9.38	10.2279	Test		13.41	13.8473	Train		2.4	1.30881	Train
35.68	34.3381	Train		30.36	32.5812	Train		39.27	34.1717	Train		2.67	3.00085	Train		9.38	11.6131	Test		13.41	14.2406	Train		2.4	1.82608	Train
35.68	34.7696	Train		30.36	32.8194	Test		43.24	42.0871	Train		2.67	2.71294	Test		9.38	10.4758	Test		13.41	14.6673	Train		2.4	2.4198	Train
42.22	45.2571	Train		30.36	32.5502	Test		43.24	42.4954	Train		2.67	2.79681	Test		9.53	11.0695	Train		13.43	9.5767	Train		2.77	1.10779	Train
42.22	43.6269	Test		32.99	30.7444	Train		43.24	42.8048	Train		2.67	2.86104	Test		9.53	11.4264	Test		13.43	9.75194	Train		2.77	1.14974	Train
43.22	39.6202	Train		32.99	31.9366	Train		43.24	42.9583	Train		2.67	1.85071	Test		9.53	10.2077	Test		13.43	9.7523	Train		2.77	1.52132	Train
43.22	39.9705	Train		32.99	32.0167	Train		43.24	38.3775	Train		3.59	1.72817	Train		9.65	6.62543	Train		13.43	10.1171	Train		2.77	1.73165	Train
43.22	38.91	Test		38.48	38.4456	Train		43.24	39.1992	Train		3.59	2.58543	Train		9.65	8.78626	Train		13.43	10.1872	Train		2.77	1.77616	Train
44.39	40.2086	Train		38.48	39.0544	Train		43.24	41.7584	Train		3.59	2.6472	Train		9.65	9.05427	Train		13.43	10.2629	Train		2.77	2.00845	Train
44.39	40.9742	Train		38.48	39.1642	Train		43.24	43.7413	Train		3.59	2.81402	Train		9.65	9.26608	Train		13.43	10.3606	Train		2.77	2.01771	Train
44.39	41.5701	Test		40.15	37.8721	Train		43.24	41.7712	Test		3.59	2.85498	Train		9.65	9.34716	Train		13.43	10.3909	Train		2.77	2.37229	Train
44.39	40.0211	Train		40.15	38.3198	Train		43.24	38.0002	Test		3.59	3.44309	Train		9.65	9.56667	Train		13.43	10.6872	Train		2.77	2.57807	Train
44.39	40.3362	Train		40.15	38.6618	Train		43.37	41.9539	Train		3.59	3.86663	Train		9.65	9.82109	Train		13.43	11.2417	Train		2.77	3.1974	Train
44.39	40.5537	Train		40.15	39.8582	Train		43.37	40.7107	Test		3.59	2.5383	Test		9.65	9.86993	Train		13.43	10.7709	Test		2.77	2.50097	Test
44.39	40.6917	Train		40.15	38.7023	Train		43.37	45.0751	Train		3.59	3.54029	Test		9.65	10.1258	Train		13.43	13.6921	Test		2.77	2.08329	Test
44.39	40.7835	Train		40.15	39.5966	Train		47.26	41.6039	Train		3.59	3.19876	Test		9.65	9.41302	Test		13.66	10.7781	Train		3.3	1.30875	Train
44.39	41.5191	Test		40.15	39.6555	Train		47.26	43.3864	Train		3.59	2.1299	Test		9.65	9.70983	Test		13.66	10.8291	Train		3.3	1.60362	Train
44.39	39.897	Test		40.15	39.8657	Train		47.26	42.5389	Test		3.59	2.7009	Test		9.65	9.89126	Test		13.66	10.8857	Train		3.3	2.12266	Train
44.56	44.6744	Train		40.15	40.4942	Train		47.88	45.4909	Train		4.51	2.67042	Train		9.67	9.34009	Train		13.66	11.142	Train		3.3	2.37311	Train
44.56	44.9719	Train		40.15	40.8477	Train		47.88	45.8755	Train		4.51	2.98162	Train		9.67	9.74107	Train		13.66	11.2341	Train		3.3	2.53217	Train
46.17	47.5495	Train		41.74	44.122	Train		47.88	46.1218	Train		4.51	3.09609	Train		9.67	11.6042	Test		13.66	11.2385	Train		3.3	2.69371	Train
46.17	50.8315	Train		41.74	44.7494	Test		47.88	46.3374	Train		4.51	3.27851	Train		9.81	8.44533	Train		13.66	11.4087	Train		3.3	2.90064	Train
47.09	47.5251	Train		43.23	41.4936	Train		47.88	45.7286	Train		4.51	3.9532	Train		9.81	10.5101	Train		13.66	11.5439	Train		3.3	3.0594	Train
47.09	42.5505	Test		43.23	44.7132	Train		47.88	46.0463	Train		4.51	4.36255	Train		9.81	9.32565	Test		13.66	11.7129	Train		3.3	3.40672	Train
47.09	47.7274	Test		43.23	45.0715	Train		47.88	44.495	Test		4.51	4.58401	Train		9.95	7.72362	Train		13.66	11.0874	Test		3.3	2.95871	Test
47.09	47.1087	Test		43.23	42.9926	Test		47.88	21.962	Test		4.51	3.29446	Test		9.95	7.85037	Train		13.66	11.3257	Test		3.3	3.18621	Test
47.09	45.7093	Train		43.23	43.5237	Train		47.88	42.6155	Test		4.51	3.27836	Test		9.95	9.47874	Train		13.66	10.8698	Test		3.3	4.31423	Test
47.09	46.2135	Train		43.23	45.0529	Train		47.88	42.0195	Test		4.51	4.14837	Test		10.09	7.36908	Train		13.71	14.1622	Train		3.6	2.00424	Train
47.09	46.9241	Train		43.23	45.8129	Train		49.2	48.4464	Test		4.51	3.61342	Test		10.09	8.04955	Train		13.71	14.9301	Train		3.6	2.51247	Train
47.09	47.2127	Train		43.23	45.1128	Test		49.2	35.5408	Test		4.51	2.86532	Test		10.09	8.32239	Test		13.71	14.4254	Test		3.6	2.69877	Test
47.09	47.4031	Train		43.23	45.3872	Test		49.2	48.2969	Test		5.43	2.90108	Train		10.34	7.83569	Train		13.9	11.9717	Train		3.83	3.49634	Train
47.09	44.5185	Test		43.23	46.1487	Test		49.2	45.9121	Train		5.43	3.16728	Train		10.34	9.8768	Train		13.9	12.021	Train		3.83	3.63177	Train
47.09	46.1784	Test		43.85	45.9777	Train		49.2	46.8873	Train		5.43	3.35328	Train		10.34	9.88286	Train		13.9	12.1495	Train		3.83	2.95922	Test
52.89	44.8509	Train		43.85	46.4649	Train		49.2	46.9171	Train		5.43	3.76713	Train		10.34	10.1479	Train		13.9	11.9417	Test		3.84	3.54018	Train
52.89	48.2367	Train		44.78	43.9661	Train		49.2	47.0732	Train		5.43	3.89864	Train		10.34	10.2751	Train		13.9	12.4312	Test		3.84	1.70675	Train
52.89	50.2561	Train		44.78	45.7476	Test		49.2	47.547	Train		5.43	4.48868	Train		10.34	10.37	Train		13.9	12.2221	Test		3.84	2.38838	Train
52.89	45.697	Train		44.78	45.2179	Test		49.2	48.7007	Train		5.43	4.65456	Train		10.34	10.545	Train		13.9	12.4659	Test		3.84	2.72351	Train
52.89	47.9997	Train		44.78	48.2607	Test		49.2	48.9328	Train		5.43	5.02935	Train		10.34	10.5513	Train		13.9	11.6815	Test		3.84	2.84678	Train
52.89	48.1937	Train		44.78	44.9632	Train		49.63	48.3719	Train		5.43	5.39019	Train		10.34	10.9297	Train		13.9	11.893	Test		3.84	3.14491	Train
52.89	48.883	Train		44.78	48.976	Train		49.63	50.5678	Train		5.43	5.59653	Train		10.34	10.1429	Test		13.9	11.77	Test		3.84	3.21595	Train
52.89	49.965	Train		44.78	49.0018	Train		49.63	47.4648	Test		5.43	3.59124	Test		10.34	10.3855	Test		13.9	11.9795	Test		3.84	3.50846	Train
52.89	50.2904	Train		44.78	49.4275	Train		55.27	52.8201	Test		5.43	5.02422	Test		10.34	10.4229	Test		13.9	11.5488	Test		3.84	3.67206	Train
52.89	50.4201	Train		44.78	46.664	Test		55.87	53.604	Train		5.43	3.46703	Train		10.61	9.56421	Train		14.01	14.1814	Train		3.84	2.35014	Test
55.27	54.4	Train		44.78	48.6668	Test		55.87	51.9126	Test		5.43	3.51768	Train		10.61	12.5979	Test		14.01	14.5758	Train		3.84	3.55219	Test
55.27	54.9664	Train		44.78	50.0967	Test		55.87	50.8284	Train		5.43	3.87453	Train		10.61	10.6108	Test		14.01	15.2144	Train		3.84	2.07263	Test
55.27	49.7635	Train		52.8	50.8042	Train		55.87	52.819	Train		5.43	4.40155	Train		10.81	10.9222	Train		14.13	12.2823	Train		4.05	2.67602	Train
55.27	52.5797	Train		52.8	51.4208	Train		55.87	54.155	Train		5.43	4.91018	Train		10.81	9.92059	Test		14.13	12.3407	Train		4.05	3.94806	Train
55.27	53.099	Train		53.45	51.4527	Train		55.87	54.5866	Train		5.43	5.17934	Train		10.81	12.4779	Test		14.13	12.4417	Train		4.05	2.99955	Test
55.27	53.6612	Train		53.45	52.8974	Train		55.87	43.2931	Test		5.43	5.41322	Train		11.02	10.9032	Train		14.13	12.506	Train		4.28	2.88307	Train
55.27	53.7256	Train		53.45	51.2253	Train		59.97	53.5326	Train		5.43	5.46305	Train		11.02	10.7929	Test		14.13	12.7203	Train		4.28	3.4987	Train
55.27	55.7362	Train		53.45	52.0521	Train						5.43	6.30346	Train		11.02	12.6047	Test		14.13	12.7523	Train		4.28	3.36143	Test
				53.45	52.947	Train						5.43	5.98851	Test		11.03	10.2735	Train		14.13	12.7724	Train		4.37	4.05475	Train
												5.43	3.7537	Test		11.03	10.5506	Train		14.13	12.6227	Test		4.37	2.53046	Train
												5.43	4.06912	Test		11.03	10.7015	Train		14.13	11.8514	Test		4.37	3.15055	Train
												9.81	8.05036	Train		11.03	10.7907	Train		14.13	12.778	Test		4.37	3.16728	Train
												9.81	8.10905	Train		11.03	11.0806	Train		14.13	12.5238	Test		4.37	3.16991	Train
												9.81	8.588	Train		11.03	11.0868	Train		14.13	12.893	Test		4.37	3.23983	Train
												9.81	8.55536	Train		11.03	11.184	Train		14.15	13.185	Train		4.37	3.45756	Train
												9.81	8.58836	Train		11.03	11.3686	Train		14.15	13.7389	Train		4.37	3.76511	Train
												9.81	9.26694	Train		11.03	11.5054	Train		14.15	13.7861	Test		4.37	3.81485	Train
												13.79	8.93613	Train		11.03	12.3105	Train		14.32	14.2307	Train		4.37	3.81527	Train
												13.79	10.2426	Train		11.03	11.4163	Test		14.32	15.4677	Train		4.37	4.2379	Train
												13.79	11.467	Train		11.03	10.9909	Test		14.32	14.6905	Test		4.37	3.61642	Test
												13.79	12.165	Train		11.22	10.9401	Train		14.37	12.3661	Train		4.51	3.25936	Train
												13.79	13.3586	Train		11.22	12.4614	Train		14.37	12.6861	Train		4.51	3.83985	Train
												13.79	13.6176	Train		11.22	10.8467	Test		14.37	12.907	Train		4.51	4.00923	Train
												13.79	15.7317	Train		11.42	10.9216	Train		14.37	12.9406	Train		4.74	3.13604	Train
												13.79	16.7792	Train		11.42	10.9996	Test		14.37	13.0711	Train		4.74	4.21979	Train
												13.79	12.8963	Test		11.42	12.155	Test		14.37	13.1425	Train		4.74	3.63338	Test
												13.79	14.4845	Test		11.63	10.9206	Train		14.37	13.1751	Train		4.91	2.72951	Train
												13.79	6.10204	Test		11.63	12.0826	Train		14.37	13.2086	Train		4.91	3.08853	Train
												13.79	11.9538	Test		11.63	11.0456	Test		14.37	13.5666	Train		4.91	3.71384	Train
												13.79	9.39161	Train		11.72	11.08	Train		14.37	13.8193	Train		4.91	3.83551	Train
												13.79	10.7858	Train		11.72	11.1618	Train		14.37	13.8699	Test		4.91	4.02561	Train
												13.79	12.0548	Train		11.72	11.2546	Train		14.37	13.1336	Test		4.91	4.03599	Train
												13.79	12.5572	Train		11.72	11.4071	Train		14.61	13.1128	Train		4.91	4.15271	Train
												13.79	12.7784	Train		11.72	11.6731	Train		14.61	13.4578	Train		4.91	4.18434	Train
												13.79	13.5835	Train		11.72	11.7705	Train		14.61	13.5168	Train		4.91	4.69944	Train
												13.79	13.83	Train		11.72	11.8534	Train		14.61	13.5392	Train		4.91	4.38109	Test
												13.79	15.0382	Train		11.72	12.0907	Train		14.61	13.5674	Train		4.91	4.15474	Test
												13.79	15.9878	Train		11.72	12.2295	Train		14.61	13.8565	Train		4.91	4.24616	Test
												13.79	6.39522	Test		11.72	12.2778	Train		14.61	13.9607	Train		4.96	4.47726	Train
												13.79	13.9557	Test		11.72	13.9136	Train		14.61	14.1939	Train		4.96	6.75611	Train
												13.79	17.0709	Test		11.72	12.734	Test		14.61	13.6541	Test		4.96	3.76704	Test
												31.68	26.4463	Train		11.83	10.5758	Train		14.61	12.8765	Test		4.96	4.29424	Train
												31.68	26.8508	Train		11.83	10.9262	Train		14.61	14.2706	Test		4.96	4.29731	Train
												31.68	26.9477	Train		11.83	11.9776	Train		14.61	13.6829	Test		4.96	4.35697	Train
												31.68	26.9803	Train		11.83	11.0462	Train		14.62	14.7681	Train		5.22	3.95885	Train
												31.68	27.9622	Train		11.83	11.1668	Train		14.62	15.6323	Train		5.22	4.23937	Train
												31.68	27.9744	Train		11.83	12.0854	Train		14.62	14.4944	Test		5.22	4.38305	Train
												31.68	30.4612	Train		12.41	11.8536	Train		14.62	14.4946	Train		5.22	4.85913	Train
												31.68	31.1794	Train		12.41	11.9325	Train		14.62	15.4302	Train		5.22	4.98864	Train
												31.68	28.527	Test		12.41	12.1047	Train		14.62	15.0066	Test		5.22	5.00141	Train
												31.68	27.515	Test		12.41	12.1626	Train		14.84	13.8686	Train		5.22	5.1244	Train
												31.68	28.0867	Test		12.41	12.526	Train		14.84	14.1588	Train		5.22	5.27941	Train
												33.97	29.1151	Test		12.41	12.6795	Train		14.84	14.2234	Train		5.22	5.61091	Train
												33.97	27.9627	Test		12.41	12.7959	Train		14.84	13.6323	Test		5.22	5.69532	Train
												33.97	28.3162	Test		12.41	13.1723	Train		14.84	14.2692	Test		5.22	5.09067	Test
																12.41	14.1371	Train		14.84	13.8303	Test		5.22	6.49815	Test
																12.41	13.089	Test		14.84	14.3316	Train		5.44	4.01217	Train
																12.41	12.9615	Test		14.84	14.4815	Train		5.44	4.20594	Train
																12.41	11.5178	Test		14.84	14.7596	Train		5.44	4.37898	Train
																13.1	12.5527	Train		14.84	14.8527	Train		5.44	4.5198	Train
																13.1	12.6123	Train		14.84	14.7003	Test		5.44	4.57519	Train
																13.1	13.036	Train		14.84	13.7931	Test		5.44	4.66528	Train
																13.1	13.2049	Train		15.08	14.2605	Train		5.44	4.85389	Train
																13.1	13.2241	Train		15.08	14.5471	Train		5.44	4.85629	Train
																13.1	13.4151	Train		15.08	14.557	Train		5.44	4.63422	Test
																13.1	13.4892	Train		15.08	14.7849	Train		5.44	3.40064	Test
																13.1	13.5916	Train		15.08	14.8218	Train		5.44	4.74197	Test
																13.1	13.781	Train		15.08	14.851	Train		5.44	4.38128	Test
																13.1	13.5054	Test		15.08	15.0347	Train		5.45	4.52776	Train
																13.1	12.2248	Test		15.08	15.4036	Test		5.45	4.65545	Train
																13.1	14.2665	Test		15.08	15.6937	Test		5.45	4.90322	Train
																13.79	12.9386	Train		15.08	15.4717	Test		5.45	4.95681	Train
																13.79	13.3473	Train		15.08	14.7395	Test		5.45	5.3799	Train
																13.79	13.3672	Train		15.08	14.9248	Test		5.45	5.59384	Train
																13.79	13.4275	Train		15.2	13.5923	Test		5.45	5.8598	Train
																13.79	13.9027	Train		15.2	14.3385	Test		5.45	5.45249	Test
																13.79	13.9111	Train		15.2	13.5029	Test		5.45	5.40015	Test
																13.79	13.938	Train		16.25	13.0128	Train		5.45	6.25887	Test
																13.79	14.1203	Train		16.25	14.302	Train		5.45	5.34497	Test
																13.79	14.1797	Train		16.25	14.7441	Train		5.45	5.46401	Test
																13.79	14.1839	Train		16.47	14.4938	Train		5.68	4.69157	Train
																13.79	14.647	Train		16.47	14.8483	Train		5.68	4.71159	Train
																13.79	15.8531	Test		16.47	14.8506	Train		5.68	5.06557	Train
																14.48	14.0159	Train		16.47	14.9434	Train		5.68	5.23206	Train
																14.48	14.1222	Train		16.47	14.985	Train		5.68	5.26856	Train
																14.48	14.328	Train		16.47	15.1288	Train		5.68	5.52005	Train
																14.48	14.5335	Train		16.47	15.3137	Train		5.68	5.6451	Train
																14.48	14.5715	Train		16.47	15.3214	Train		5.68	6.28849	Train
																14.48	14.7052	Train		16.47	15.378	Train		5.68	5.49477	Test
																14.48	14.8334	Train		16.47	15.5361	Train		5.68	4.96718	Test
																14.48	15.1417	Train		16.47	15.9434	Train		5.68	5.19837	Test
																14.48	15.4407	Train		16.47	15.2251	Test		5.68	5.15856	Test
																14.48	16.6328	Train		16.9	15.2454	Train		5.91	4.98339	Train
																14.48	14.3628	Test		16.9	15.3872	Train		5.91	5.07015	Train
																14.48	13.7537	Test		16.9	15.707	Train		5.91	5.09863	Train
																14.75	14.007	Train		16.9	15.7799	Train		5.91	5.10844	Train
																14.75	14.0139	Train		16.9	15.8488	Train		5.91	5.77202	Train
																14.75	14.2325	Train		16.9	15.885	Train		5.91	6.14206	Train
																14.75	14.4897	Train		16.9	15.9119	Test		5.91	5.82149	Test
																14.75	14.4983	Train		16.9	15.3537	Test		5.91	5.95584	Test
																14.75	14.6809	Train		16.9	16.3312	Test		5.91	5.49265	Test
																14.75	14.7848	Train		16.9	15.5525	Test		5.91	6.26089	Test
																14.75	14.8259	Train		16.9	15.4912	Test		5.91	6.3227	Test
																14.75	14.8437	Train		16.9	15.1765	Test		5.91	5.32495	Test
																14.75	14.9416	Train		17.33	15.7074	Train		5.98	3.73417	Train
																14.75	15.9364	Train		17.33	15.754	Train		5.98	4.56476	Train
																14.75	15.45	Test		17.33	15.7923	Train		5.98	4.56909	Train
																15.37	14.4736	Train		17.33	15.7936	Train		5.98	4.61604	Train
																15.37	14.5416	Train		17.33	16.2151	Train		5.98	4.6845	Train
																15.37	14.7414	Train		17.33	16.2405	Train		5.98	4.69504	Train
																15.37	14.8941	Train		17.33	16.2519	Train		5.98	4.95276	Train
																15.37	14.948	Train		17.33	16.3813	Train		5.98	5.0474	Train
																15.37	15.1998	Train		17.33	16.5018	Train		5.98	5.03756	Test
																15.37	15.593	Train		17.33	16.786	Train		5.98	5.03731	Test
																15.37	16.0078	Train		17.33	15.9592	Test		5.98	3.69981	Test
																15.37	15.0872	Test		17.33	16.3327	Test		5.98	4.74177	Test
																15.37	15.2369	Test		17.75	15.7003	Train		6.14	4.69401	Train
																15.37	15.3768	Test		17.75	15.971	Train		6.14	4.99918	Train
																15.37	16.0594	Test		17.75	16.2474	Train		6.14	5.31505	Train
																15.99	15.041	Train		17.75	16.3756	Train		6.14	5.31993	Train
																15.99	15.1989	Train		17.75	16.4165	Train		6.14	5.37162	Train
																15.99	15.6213	Train		17.75	16.5731	Train		6.14	5.49948	Train
																15.99	15.6276	Train		17.75	16.6718	Train		6.14	5.72098	Train
																15.99	15.9572	Train		17.75	16.6967	Train		6.14	5.8365	Train
																15.99	15.9626	Train		17.75	16.7447	Train		6.14	6.22194	Train
																15.99	16.2449	Train		17.75	16.9168	Train		6.14	5.70784	Test
																15.99	16.6209	Train		17.75	17.3767	Train		6.14	4.11816	Test
																15.99	15.5401	Test		17.75	16.7141	Test		6.14	4.45457	Test
																15.99	15.6359	Test		18.18	16.6888	Train		6.38	5.25126	Train
																15.99	15.0915	Test		18.18	16.8694	Train		6.38	5.32977	Train
																15.99	14.6537	Test		18.18	16.9456	Train		6.38	6.05586	Train
																16.61	15.0062	Train		18.18	17.0127	Train		6.38	6.16752	Train
																16.61	15.5378	Train		18.18	17.0165	Train		6.38	6.25711	Train
																16.61	15.5748	Train		18.18	17.0238	Train		6.38	6.44393	Train
																16.61	15.7456	Train		18.18	17.0504	Train		6.38	5.81554	Test
																16.61	15.94	Train		18.18	17.3743	Train		6.38	5.01295	Test
																16.61	15.9704	Train		18.18	17.9254	Train		6.38	5.39289	Test
																16.61	15.9877	Train		18.18	16.3704	Test		6.38	5.62627	Test
																16.61	16.2741	Train		18.18	17.1203	Test		6.38	5.73651	Test
																16.61	16.9183	Train		18.18	16.1417	Test		6.38	5.43123	Test
																16.61	17.1295	Train		18.61	16.55	Train		6.51	4.29902	Train
																16.61	16.2084	Test		18.61	16.6734	Train		6.51	4.40677	Train
																16.61	16.0703	Test		18.61	16.9697	Train		6.51	4.62608	Train
																17.23	15.4756	Train		18.61	17.287	Train		6.51	4.93344	Train
																17.23	15.8976	Train		18.61	17.3265	Train		6.51	4.95296	Train
																17.23	16.2536	Train		18.61	17.3829	Train		6.51	5.08934	Train
																17.23	16.3109	Train		18.61	17.4489	Train		6.51	5.22724	Train
																17.23	16.6532	Train		18.61	17.4532	Train		6.51	5.41143	Train
																17.23	16.7666	Train		18.61	17.6162	Train		6.51	5.42588	Train
																17.23	17.4821	Train		18.61	17.841	Train		6.51	5.53668	Train
																17.23	16.2898	Test		18.61	17.1129	Test		6.51	5.50741	Test
																17.23	17.4916	Test		18.61	18.4016	Test		6.51	7.14766	Test
																17.23	16.1609	Test		19.04	16.8794	Train		6.61	5.06351	Train
																17.23	15.9335	Test		19.04	17.3238	Train		6.61	5.56584	Train
																17.23	16.6391	Test		19.04	17.5086	Train		6.61	5.65017	Train
																17.84	16.2925	Train		19.04	17.5804	Train		6.61	5.98761	Train
																17.84	16.6479	Train		19.04	17.6383	Train		6.61	6.05089	Train
																17.84	16.8377	Train		19.04	17.7184	Train		6.61	6.19121	Train
																17.84	17.1808	Train		19.04	17.8101	Train		6.61	6.69113	Train
																17.84	17.581	Train		19.04	18.884	Train		6.61	6.76616	Train
																17.84	17.8659	Train		19.04	18.0611	Test		6.61	7.05846	Train
																17.84	17.9486	Train		19.04	18.1543	Test		6.61	5.44485	Test
																17.84	16.3237	Test		19.04	17.3259	Test		6.61	5.56655	Test
																17.84	16.5236	Test		19.04	17.0359	Test		6.61	5.51991	Test
																17.84	15.7048	Test		19.04	16.9309	Train		6.61	6.07192	Train
																17.84	15.9446	Test		19.04	17.3829	Train		6.61	6.11914	Train
																17.84	17.0489	Test		19.04	17.5511	Train		6.61	6.30244	Train
																18.46	14.0616	Train		19.04	17.6553	Train		6.61	6.86484	Train
																18.46	16.6498	Train		19.04	17.6926	Train		6.61	7.00152	Train
																18.46	16.7376	Train		19.04	17.7249	Train		6.61	7.64997	Train
																18.46	17.0289	Train		19.04	17.7923	Train		6.61	5.734	Test
																18.46	17.3868	Train		19.04	18.0089	Train		6.61	6.93367	Test
																18.46	17.6306	Train		19.04	18.0406	Train		6.61	6.00153	Test
																18.46	17.7649	Train		19.04	18.8763	Train		6.61	6.04156	Test
																18.46	18.7948	Test		19.04	17.9753	Test		6.61	6.7186	Test
																18.46	16.283	Test		19.04	18.3572	Test		6.61	6.57063	Test
																18.46	17.0668	Test		26.31	22.0043	Train		9.83	9.70485	Train
																18.46	16.8016	Test		26.31	25.0495	Train		9.83	16.3592	Test
																18.46	18.4609	Test		26.31	25.1135	Train		9.83	15.0619	Test
																18.46	15.4928	Train		26.47	24.3456	Train		10.53	9.63102	Train
																18.46	16.8011	Train		26.47	25.0176	Train		10.53	10.0639	Train
																18.46	16.807	Train		26.47	25.3545	Train		10.53	10.1782	Train
																18.46	16.9648	Train		26.47	26.1325	Train		10.53	10.2728	Train
																18.46	17.4735	Train		26.47	26.6746	Train		10.53	10.3185	Train
																18.46	18.0237	Train		26.47	27.0034	Train		10.53	10.5647	Train
																18.46	18.0256	Train		26.47	27.619	Train		10.53	10.7618	Train
																18.46	19.6691	Train		26.47	27.899	Train		10.53	10.7637	Train
																18.46	17.2548	Test		26.47	27.2974	Test		10.53	11.2558	Train
																18.46	18.4638	Test		26.47	23.8473	Test		10.53	11.0279	Test
																18.46	16.6068	Test		26.47	25.3583	Test		10.53	9.05007	Test
																18.46	18.5966	Test		26.47	25.9628	Test		10.53	9.77943	Test
																23.73	15.6713	Train		33.55	33.5032	Train		13.63	14.1276	Train
																23.73	26.5983	Train		33.55	34.1418	Train		13.63	15.6252	Train
																23.73	17.5986	Test		33.55	34.4853	Train		13.63	16.8298	Train
																29.42	17.009	Train		36.2	36.7185	Train		13.9	14.2369	Train
																29.42	24.5042	Train		36.2	39.8138	Train		13.9	12.9468	Test
																29.42	27.5201	Train		36.2	46.4815	Test		13.9	33.5533	Test
																29.42	27.6152	Train		38.61	36.187	Train		14.72	13.6484	Train
																29.42	12.1954	Test		38.61	37.8813	Train		14.72	15.0532	Train
																29.42	26.6703	Test		38.61	36.7146	Test		14.72	15.2476	Train
																29.42	25.0758	Test		39.99	30.2337	Train		14.72	15.3955	Train
																29.42	22.1702	Train		39.99	35.1862	Train		14.72	15.5787	Train
																29.42	25.3636	Train		39.99	35.4997	Train		14.72	15.9939	Train
																29.42	27.9434	Train		39.99	36.2265	Train		14.72	16.1144	Train
																29.42	24.9758	Test		39.99	36.4107	Train		14.72	15.6334	Test
																30.27	20.5932	Train		39.99	37.2651	Train		14.72	33.9769	Test
																30.27	24.5586	Train		39.99	34.1487	Test		14.72	14.2202	Test
																30.27	21.371	Test		39.99	34.4586	Test		14.72	19.3969	Test
																33.23	33.7595	Train		39.99	35.4081	Test		14.72	15.9375	Test
																33.23	37.4202	Train		39.99	34.2292	Test		14.88	15.2857	Train
																33.23	28.2746	Test		39.99	37.5819	Test		14.88	27.1533	Train
																34.15	37.4867	Train		39.99	35.8342	Test		14.88	23.3939	Test
																34.15	39.1315	Train		41.23	46.028	Train		15.67	14.3268	Train
																34.15	37.5965	Test		41.23	47.5669	Train		15.67	15.1358	Train
																34.82	32.5497	Train		41.23	46.9919	Test		15.67	15.4123	Train
																34.82	33.3467	Train		41.52	37.2157	Train		15.67	15.6091	Train
																34.82	34.6716	Train		41.52	37.785	Train		15.67	15.7835	Train
																34.82	34.6853	Train		41.52	38.3876	Train		15.67	15.8048	Train
																34.82	34.7979	Train		41.52	39.1395	Train		15.67	15.8101	Train
																34.82	34.8938	Train		41.52	39.3232	Train		15.67	15.934	Train
																34.82	35.8206	Train		41.52	39.6394	Train		15.67	16.0741	Train
																34.82	35.8533	Train		41.52	36.2761	Test		15.67	16.485	Train
																34.82	36.0571	Train		41.52	38.5199	Test		15.67	16.8457	Train
																34.82	36.8651	Train		41.52	36.923	Test		17.31	17.8622	Train
																34.82	29.5499	Test		41.52	38.5152	Test		17.31	18.8681	Train
																34.82	23.9474	Test		41.52	37.8233	Test		17.31	19.1626	Train
																35.55	28.2519	Train		43.84	41.9473	Train		17.31	19.9933	Train
																35.55	33.0075	Train		43.84	44.2604	Train		17.31	20.1959	Train
																35.55	33.4701	Train		43.84	44.3362	Train		17.31	20.6724	Train
																35.55	34.8395	Train		43.84	44.3749	Train		17.31	20.7224	Train
																35.55	35.3257	Train		43.84	45.4088	Train		17.31	21.4405	Train
																35.55	36.4753	Train		43.84	45.7376	Train		17.31	22.0687	Train
																35.55	33.4658	Test		43.84	45.884	Train		17.31	23.3028	Train
																35.55	16.2971	Test		43.84	46.197	Train		18.25	18.5217	Train
																35.55	34.6345	Test		43.84	47.1625	Train		18.25	18.6753	Train
																35.55	34.5749	Test		43.84	47.1671	Train		18.25	20.9214	Test
																35.55	35.0186	Test		43.84	45.4168	Test		18.35	45.2614	Test
																35.55	34.2255	Test		45.24	46.7261	Train		18.35	33.8358	Test
																38.78	46.3905	Train		45.24	46.9514	Train		18.35	20.4652	Test
																38.78	43.0401	Test		45.24	47.3395	Train		18.42	17.5437	Train
																38.78	32.1479	Test		45.24	47.9484	Train		18.42	18.4981	Train
																42.19	34.0464	Train		45.24	49.2444	Train		18.42	19.0851	Train
																42.19	34.9333	Train		45.24	47.4268	Test		18.42	19.9469	Train
																42.19	37.2705	Train		45.24	46.6793	Test		18.42	20.5094	Train
																42.19	39.6657	Train		45.24	47.8546	Test		18.42	28.7674	Test
																42.19	41.0113	Train		45.24	46.6588	Test		18.42	17.9627	Test
																42.19	42.4815	Train		45.24	42.1596	Test		19.36	20.3465	Train
																42.19	45.5831	Train		46.23	47.9179	Train		19.36	20.5381	Train
																42.19	42.8513	Test		46.23	50.072	Train		19.36	20.6709	Train
																42.19	44.9303	Test		53.63	49.7958	Train		19.36	22.4497	Train
																42.19	36.7891	Test		53.63	50.3554	Train		19.36	19.1044	Test
																42.19	39.4625	Test		53.63	50.3925	Train		19.36	19.3274	Test
																42.19	23.7958	Test		53.63	51.0216	Train		19.36	21.9249	Test
																45.78	44.2215	Train		53.63	51.4765	Train		19.36	23.013	Test
																45.78	44.9965	Train		53.63	51.818	Train		19.36	19.2089	Test
																45.78	45.8375	Train		53.63	52.3996	Train
																45.78	45.9249	Train
																45.78	46.0022	Train
																45.78	46.1743	Train
																45.78	39.1053	Test
																45.78	41.1296	Test
																45.78	41.0971	Test
																45.78	45.835	Test
																45.85	47.5454	Train
																45.85	40.9932	Test
																49.9	47.8544	Train
																49.9	47.9573	Train
																49.9	48.5272	Train
																49.9	49.0718	Train
																49.9	49.4831	Train
																49.9	49.9	Train
																49.9	50.9111	Train
																49.9	51.0077	Test
																49.9	49.8268	Test
																49.9	47.9674	Test

[truncated: 1 more sheets: SI Fig S21]
